# Supplementary material for: Amelioration of obsessive-compulsive disorder by intracellular acidification of cortical neurons with a proton pump inhibitor
Source: Transl Psychiatry. 2024 Jan 16;14:27. doi: 10.1038/s41398-024-02731-3 (PMC10791614; doi:10.1038/s41398-024-02731-3)
Supplement: Supplementary file 2 — Supplementary tables 2 & 3 [file 41398_2024_2731_MOESM2_ESM.xlsx]

## Sheet: Supplementary Table 2
MeSH ID	Drug A	a	b	c	d	ROR	ROR lower	ROR upper	Z score
D000068180	aripiprazole	1934	78550	6882	11350665	40.6085	38.5921	42.7302	142.546
D000077487	pramipexole	1108	23198	7708	11406017	70.6776	66.2776	75.3696	129.844
C046649	ropinirole	406	24609	8410	11404606	22.3726	20.236	24.7348	60.6856
D007980	levodopa	508	59440	8308	11369775	11.6961	10.69	12.7968	53.5916
D005473	fluoxetine	555	89879	8261	11339336	8.47598	7.77598	9.23899	48.5978
D002230	carbidopa	409	51046	8407	11378169	10.8441	9.81581	11.9801	46.8947
D020280	sertraline	631	136224	8185	11292991	6.39096	5.89279	6.93124	44.7984
C071192	entacapone	193	9535	8623	11419680	26.806	23.2096	30.9597	44.7431
D017374	paroxetine	483	85594	8333	11343621	7.68164	7.00662	8.42169	43.4467
D000077152	olanzapine	424	67660	8392	11361555	8.48411	7.69324	9.35628	42.828
D000069348	quetiapine	560	123039	8256	11306176	6.23292	5.72059	6.79112	41.8142
D018967	risperidone	482	98236	8334	11330979	6.67099	6.08443	7.3141	40.4152
D002998	clonazepam	541	123712	8275	11305503	5.97458	5.47589	6.51868	40.1973
D016666	fluvoxamine	136	5758	8680	11423457	31.0846	26.1899	36.8941	39.3136
D015283	citalopram	670	194101	8146	11235114	4.7608	4.3996	5.15165	38.7624
D002997	clomipramine	135	6108	8681	11423107	29.0837	24.4918	34.5364	38.4407
D003024	clozapine	370	67590	8446	11361625	7.36391	6.63404	8.17409	37.4919
D000077213	lamotrigine	408	88332	8408	11340883	6.23012	5.63961	6.88246	36.007
D008774	methylphenidate	306	54077	8510	11375138	7.56373	6.7464	8.48007	34.6797
C031967	rasagiline	118	6240	8698	11422975	24.8346	20.6744	29.8319	34.3405
D000069470	venlafaxine	384	101632	8432	11327583	5.07583	4.58152	5.62348	31.0758
D000069478	lisdexamfetamine	159	17476	8657	11411739	11.9933	10.245	14.04	30.9047
D012642	selegiline	82	3690	8734	11425525	29.0704	23.3332	36.2181	30.0429
D016642	bupropion	375	103102	8441	11326113	4.88035	4.39997	5.41318	29.985
C092292	ziprasidone	156	18068	8660	11411147	11.377	9.70446	13.3377	29.9736
D014635	valproic acid	329	92306	8487	11336909	4.76109	4.26377	5.31642	27.7234
D000069445	atomoxetine	150	20786	8666	11408429	9.50009	8.07939	11.1706	27.2405
D018020	lithium compound	130	15447	8686	11413768	11.0588	9.29359	13.1593	27.086
D010479	pergolide	40	778	8776	11428437	66.9531	48.6929	92.0609	25.8741
D000547	amantadine	114	13294	8702	11415921	11.2497	9.34453	13.5433	25.5665
D014268	trifluoperazine	44	1255	8772	11427960	45.6751	33.7915	61.7378	24.8561
D005475	flupenthixol	50	1848	8766	11427367	35.2706	26.6119	46.7465	24.7917
D014196	trazodone	264	75169	8552	11354046	4.66281	4.12445	5.27145	24.5963
D006220	haloperidol	162	30639	8654	11398576	6.96425	5.95933	8.13862	24.4108
D016651	lithium carbonate	142	24102	8674	11405113	7.74668	6.55982	9.14827	24.1287
D013881	thioridazine	41	1190	8775	11428025	44.8705	32.8433	61.302	23.8931
D010546	perphenazine	51	2418	8765	11426797	27.4971	20.8209	36.314	23.3551
D003913	dextroamphetamine	173	38895	8643	11390320	5.8617	5.04103	6.81597	22.9806
D000661	amphetamine	168	38695	8648	11390520	5.7185	4.90719	6.66395	22.337
D000525	alprazolam	359	149889	8457	11279326	3.19442	2.87388	3.5507	21.5277
D001545	benserazide	79	9320	8737	11419895	11.0793	8.86964	13.8394	21.1919
C093875	montelukast	263	93459	8553	11335756	3.72964	3.29841	4.21725	20.9973
D000077582	sultopride	60	5150	8756	11424065	15.2005	11.7748	19.6229	20.8869
D008152	loxapine	49	3375	8767	11425840	18.9217	14.2607	25.1061	20.3783
D008140	lorazepam	307	125879	8509	11303336	3.23976	2.89071	3.63097	20.2106
D000068736	duloxetine	307	126757	8509	11302458	3.21707	2.87046	3.60553	20.0899
D000069056	lurasidone	83	11752	8733	11417463	9.23363	7.43307	11.4704	20.0854
C000591922	brexpiprazole	65	6930	8751	11422285	12.2426	9.58101	15.6437	20.0277
C522667	Asenapine	67	7632	8749	11421583	11.4605	9.00244	14.5898	19.8012
D000077334	zolpidem	279	113571	8537	11315644	3.2562	2.88976	3.6691	19.3814
C047508	rotigotine	60	6445	8756	11422770	12.1449	9.41061	15.6737	19.1865
D001590	benztropine	70	9512	8746	11419703	9.60885	7.58845	12.1672	18.7872
D000077465	cabergoline	51	4826	8765	11424389	13.7741	10.4447	18.1648	18.5788
C084783	pipothiazine	15	141	8801	11429074	138.15	81.0951	235.347	18.1326
D000077408	modafinil	133	39506	8683	11389709	4.41602	3.71993	5.24237	16.9707
D016316	guanfacine	46	4912	8770	11424303	12.1992	9.11823	16.3211	16.8425
D000078785	mirtazapine	164	57269	8652	11371946	3.76394	3.22442	4.39373	16.7919
D001971	bromocriptine	33	2298	8783	11426917	18.6832	13.2415	26.3612	16.6676
D002065	buspirone	90	20941	8726	11408274	5.61888	4.56321	6.91878	16.2571
D003975	diazepam	203	84619	8613	11344596	3.15982	2.74883	3.63227	16.1834
D000077206	gabapentin	379	220619	8437	11208596	2.28223	2.05886	2.52984	15.7018
D014282	trihexyphenidyl	41	4563	8775	11424652	11.6985	8.5958	15.9211	15.6417
D000077236	topiramate	163	62917	8653	11366298	3.40308	2.91399	3.97425	15.4707
D002220	carbamazepine	139	48502	8677	11380713	3.75885	3.17817	4.44563	15.4656
D010891	piribedil	17	556	8799	11428659	39.7133	24.4995	64.3747	14.9391
D003006	clopenthixol	30	2710	8786	11426505	14.3971	10.0402	20.6446	14.5032
D011433	propranolol	123	44386	8693	11384829	3.62924	3.03681	4.33725	14.1765
D013693	temazepam	87	28938	8729	11400277	3.92646	3.17798	4.85123	12.6754
D000068580	varenicline	164	80176	8652	11349039	2.68313	2.29868	3.13188	12.5088
D012978	sodium oxybate	120	51493	8696	11377722	3.04908	2.54589	3.65173	12.1151
D015474	isotretinoin	95	35803	8721	11393412	3.4665	2.83119	4.24438	12.0354
D000077287	levetiracetam	150	74934	8666	11354281	2.62273	2.23143	3.08264	11.6967
D006919	hydroxyzine	99	41555	8717	11387660	3.11228	2.55236	3.79504	11.2198
D000068882	paliperidone	91	36675	8725	11392540	3.23986	2.63463	3.98412	11.1421
D001058	apomorphine	26	3858	8790	11425357	8.75976	5.95315	12.8895	11.0125
D000069468	desvenlafaxine	68	23630	8748	11405585	3.75192	2.95447	4.76461	10.8461
D010098	oxycodone	312	220587	8504	11208628	1.86425	1.66496	2.0874	10.7979
D003533	cyproheptadine	24	3746	8792	11425469	8.32587	5.57037	12.4445	10.3356
D000069503	vilazodone	33	7142	8783	11422073	6.00892	4.26578	8.46435	10.2585
D009661	nortriptyline	49	15342	8767	11413873	4.15811	3.13878	5.50848	9.93189
C004704	cyclobenzaprine	104	51133	8712	11378082	2.65634	2.18894	3.22354	9.89404
D002749	chlorprothixene	14	1282	8802	11427933	14.1784	8.3697	24.0183	9.86032
D008550	melatonin	60	21898	8756	11407317	3.56964	2.76826	4.60301	9.80951
D014191	tranylcypromine	12	921	8804	11428294	16.9131	9.56612	29.9027	9.72703
D000078330	oxcarbazepine	58	21561	8758	11407654	3.50389	2.70558	4.53775	9.50504
D001712	biperiden	28	6066	8788	11423149	6	4.13676	8.70248	9.44432
C000603935	aripiprazole lauroxil	17	2249	8799	11426966	9.81651	6.08876	15.8265	9.37306
D002746	chlorpromazine	33	8423	8783	11420792	5.09449	3.61705	7.1754	9.31736
C084602	clothiapine	10	675	8806	11428540	19.2269	10.2942	35.9108	9.27499
D009643	norfloxacin	15	1844	8801	11427371	10.562	6.35159	17.5633	9.08504
C007734	flunisolide	16	2196	8800	11427019	9.46102	5.78318	15.4778	8.94807
D000078784	vortioxetine	39	12147	8777	11417068	4.17642	3.04775	5.72307	8.89295
D000639	amitriptyline	123	71704	8693	11357511	2.24117	1.8755	2.67814	8.87984
C027696	acipimox	5	112	8811	11429103	57.908	23.6348	141.881	8.87742
D000077867	tolcapone	7	307	8809	11428908	29.5827	13.9809	62.5952	8.85776
D009538	nicotine	105	58155	8711	11371060	2.35687	1.94398	2.85746	8.72476
D011224	prazosin	24	5395	8792	11423820	5.78021	3.86872	8.63615	8.56427
D002328	carisoprodol	47	17486	8769	11411729	3.49791	2.62511	4.66091	8.55007
D064699	dexmethylphenidate	18	3118	8798	11426097	7.49739	4.71513	11.9214	8.51381
D015767	mefloquine	12	1360	8804	11427855	11.4532	6.48565	20.2256	8.40372
C515050	zopiclone	69	32822	8747	11396393	2.739	2.16076	3.47198	8.32818
D009966	orphenadrine	17	2925	8799	11426290	7.54736	4.68324	12.1631	8.30152
D007052	ibuprofen	234	177462	8582	11251753	1.72879	1.51812	1.96869	8.25668
D011398	promethazine	83	43609	8733	11385606	2.48139	1.99862	3.08077	8.23287
D008721	methocarbamol	36	11896	8780	11417319	3.93524	2.83529	5.46192	8.19068
C533287	cariprazine	13	1823	8803	11427392	9.25706	5.36258	15.9798	7.98943
D017332	cetirizine	136	89049	8680	11340166	1.99531	1.6842	2.36388	7.98759
C046650	quinagolide	4	91	8812	11429124	57.0108	20.9411	155.208	7.91269
D003000	clonidine	83	45293	8733	11383922	2.38878	1.92404	2.96577	7.88858
C051752	nefazodone	15	2550	8801	11426665	7.63728	4.5954	12.6927	7.84423
D000078308	tiagabine	11	1354	8805	11427861	10.5441	5.82315	19.0924	7.77617
C085665	zaleplon	15	2665	8801	11426550	7.30764	4.39733	12.1441	7.67496
C081732	iloperidone	10	1141	8806	11428074	11.3739	6.101	21.2039	7.65073
D005479	flurazepam	17	3458	8799	11425757	6.38375	3.96204	10.2857	7.61719
D010624	phenelzine	11	1430	8805	11427785	9.98365	5.51433	18.0753	7.59749
D010076	oxazepam	42	17301	8774	11411914	3.15747	2.33088	4.27718	7.42462
D016677	tocainide	2	7	8814	11429208	370.489	76.9525	1783.72	7.37643
D000078306	clobazam	36	13664	8780	11415551	3.42552	2.4682	4.75416	7.36276
D008728	methotrimeprazine	22	5957	8794	11423258	4.79732	3.15469	7.29525	7.33216
D011431	propoxyphene	51	24128	8765	11405087	2.7504	2.08799	3.62295	7.19681
D020912	moclobemide	7	648	8809	11428567	14.0148	6.6527	29.5242	6.94494
D020911	ketorolac tromethamine	30	11553	8786	11417662	3.37452	2.35687	4.83158	6.64176
C023754	tizanidine	54	28957	8762	11400258	2.42634	1.85631	3.17141	6.48756
D006853	hydrocodone	224	190007	8592	11239208	1.54213	1.35044	1.76102	6.39635
D000069058	vardenafil	23	8012	8793	11421203	3.72874	2.47505	5.61745	6.2944
D004316	doxepin	28	11072	8788	11418143	3.28577	2.26628	4.76389	6.27686
D008276	magnesium hydroxide	41	20125	8775	11409090	2.64882	1.94836	3.6011	6.21653
D005447	fluocinonide	14	3466	8802	11425749	5.24328	3.10074	8.86625	6.18234
D011324	primidone	20	6542	8796	11422673	3.9701	2.55833	6.16094	6.14977
D010645	phentermine	21	7157	8795	11422058	3.81063	2.48172	5.85115	6.11429
C069248	prothipendyl	7	896	8809	11428319	10.1355	4.81653	21.3284	6.10148
D013747	tetrabenazine	21	7242	8795	11421973	3.76588	2.45259	5.78239	6.0604
D010894	piroxicam	18	5655	8798	11423560	4.13292	2.60076	6.56773	6.00456
D013831	thiamine	22	8106	8794	11421109	3.52483	2.31838	5.35909	5.89378
C084711	agomelatine	8	1290	8808	11427925	8.04619	4.01395	16.1291	5.87698
C009022	prednisolone phosphate	9	1672	8807	11427543	6.98443	3.62648	13.4517	5.81247
C037815	terconazole	6	764	8810	11428451	10.1875	4.56123	22.754	5.66156
C011301	metaxalone	20	7466	8796	11421749	3.47848	2.24172	5.39757	5.56118
D008696	methandrostenolone	2	47	8814	11429168	55.179	13.4008	227.204	5.55426
D012841	simethicone	16	5259	8800	11423956	3.94958	2.41674	6.45463	5.48113
D004143	dioctyl sulfosuccinic acid	83	59057	8733	11370158	1.82983	1.4739	2.2717	5.47491
C029617	ethyl loflazepate	8	1498	8808	11427717	6.92884	3.45757	13.8851	5.45794
D000078305	zonisamide	23	9599	8793	11419616	3.11183	2.06576	4.68761	5.43069
D000077291	terbinafine	25	10978	8791	11418237	2.95786	1.99663	4.38184	5.40849
D005445	flunitrazepam	17	6006	8799	11423209	3.67467	2.2818	5.9178	5.35333
D002710	chlorhexidine	23	9876	8793	11419339	3.02448	2.0078	4.55596	5.29465
D018120	finasteride	51	31585	8765	11397630	2.09967	1.5941	2.7656	5.27779
D013759	dronabinol	27	12754	8789	11416461	2.74985	1.88394	4.01376	5.24256
D009640	norethindrone	39	22088	8777	11407127	2.29477	1.67499	3.14387	5.17125
D008463	mebendazole	5	648	8811	11428567	10.0083	4.15061	24.133	5.1294
C100146	trimethobenzamide	7	1334	8809	11427881	6.8074	3.23803	14.3114	5.05932
D024502	alpha-tocopherol	49	30848	8767	11398367	2.06519	1.55927	2.73526	5.05843
C551441	perampanel	10	2627	8806	11426588	4.93944	2.6536	9.19434	5.03852
D012701	serotonin	4	430	8812	11428785	12.0647	4.50648	32.2996	4.95645
C004470	butalbital	26	12906	8790	11416309	2.61649	1.77978	3.84654	4.89225
D000077265	donepezil	42	25695	8774	11403520	2.12443	1.56847	2.87746	4.86764
C093230	fexofenadine	79	59459	8737	11369756	1.72901	1.38527	2.15806	4.84168
D000069582	eszopiclone	35	20032	8781	11409183	2.27015	1.6284	3.16482	4.83642
C004651	valpromide	6	1097	8810	11428118	7.09485	3.17957	15.8314	4.78476
D000077430	nabumetone	18	7578	8798	11421637	3.08363	1.94082	4.89936	4.76714
D004294	domperidone	30	16655	8786	11412560	2.33974	1.63438	3.34953	4.64377
D014299	trimipramine	7	1593	8809	11427622	5.70048	2.71236	11.9805	4.59316
D015016	yohimbine	2	98	8814	11429117	26.4633	6.52475	107.331	4.58555
C030298	malic acid	2	102	8814	11429113	25.4255	6.27231	103.065	4.53133
D064692	hyoscyamine	17	7351	8799	11421864	3.00197	1.86431	4.83386	4.52281
D000536	aluminum hydroxide	34	20427	8782	11408788	2.16232	1.5436	3.02905	4.48433
D007654	ketoconazole	20	9564	8796	11419651	2.71493	1.74987	4.21222	4.45689
D010665	phenylpropanolamine	5	888	8811	11428327	7.30322	3.03152	17.5942	4.43229
D004949	estazolam	8	2166	8808	11427049	4.79169	2.39247	9.5969	4.42165
C488804	lithium acetate	3	310	8813	11428905	12.5499	4.02471	39.1333	4.35981
D000078764	milnacipran	17	7696	8799	11421519	2.86731	1.78072	4.61692	4.3342
D000420	salbutamol	253	250898	8563	11178317	1.31636	1.16157	1.49177	4.3067
C409045	almotriptan	5	941	8811	11428274	6.89185	2.86116	16.6008	4.30373
D000068816	adapalene	10	3324	8806	11425891	3.90347	2.09756	7.26417	4.2977
D002506	cephalexin	36	22840	8780	11406375	2.04767	1.47566	2.84139	4.28805
C014477	diflorasone diacetate	3	329	8813	11428886	11.8251	3.79347	36.8617	4.25846
D003061	codeine	77	61741	8739	11367474	1.62226	1.29607	2.03054	4.22428
D007099	imipramine	13	5237	8803	11423978	3.22142	1.86851	5.55392	4.20953
D013888	thiothixene	5	1003	8811	11428212	6.4658	2.68467	15.5723	4.16214
D004318	doxycycline	51	36949	8765	11392266	1.79401	1.36208	2.36292	4.15889
D002594	cetylpyridinium	4	648	8812	11428567	8.00575	2.99492	21.4002	4.1466
C055267	tandospirone	3	352	8813	11428863	11.0524	3.54678	34.4415	4.14319
C406224	valdecoxib	24	13356	8792	11415859	2.33322	1.56246	3.4842	4.14129
C015715	bismuth subsalicylate	11	4095	8805	11425120	3.48554	1.92803	6.30125	4.13309
D003891	desipramine	6	1444	8810	11427771	5.38976	2.4167	12.0203	4.11623
D001414	bacitracin	11	4118	8805	11425097	3.46607	1.91727	6.26601	4.11457
D009340	nefopam	11	4135	8805	11425080	3.45181	1.90939	6.24022	4.10095
C008192	isometheptene	6	1481	8810	11427734	5.25509	2.35641	11.7195	4.0546
C025130	quazepam	4	720	8812	11428495	7.20513	2.69623	19.2543	3.93777
D010464	perazine	3	400	8813	11428815	9.7261	3.12295	30.2909	3.92474
C093622	rizatriptan	17	8543	8799	11420672	2.58284	1.60414	4.15865	3.90471
D009567	nitrazepam	11	4406	8805	11424809	3.23942	1.79199	5.85598	3.89106
D004970	estrone	8	2637	8808	11426578	3.93567	1.96551	7.88065	3.86756
C084645	distigmine	4	748	8812	11428467	6.93541	2.59556	18.5316	3.86209
D002077	butorphanol	7	2125	8809	11427090	4.27315	2.03405	8.97708	3.83473
D014222	triamcinolone acetonide	36	24791	8780	11404424	1.8862	1.35933	2.61728	3.79685
D017336	loratadine	91	79408	8725	11349807	1.49073	1.21242	1.83294	3.78691
D001726	bisacodyl	24	14582	8792	11414633	2.13682	1.43098	3.19082	3.71178
C024159	timiperone	1	30	8815	11429185	43.2187	5.893	316.962	3.70483
D001507	beclomethasone	38	27025	8778	11402190	1.82646	1.32779	2.51242	3.70272
D012969	sodium fluoride	7	2242	8809	11426973	4.05011	1.928	8.50798	3.6935
D001205	ascorbic acid	80	69009	8736	11360206	1.5075	1.20948	1.87896	3.65241
D005036	ethylmorphine	2	194	8814	11429021	13.3679	3.31895	53.8429	3.64769
C569381	levomefolate	8	2867	8808	11426348	3.61987	1.80795	7.24768	3.63188
C020549	zomepirac	1	35	8815	11429180	37.0446	5.07441	270.436	3.5614
D003009	clorazepate dipotassium	13	6277	8803	11422938	2.68744	1.55896	4.63278	3.5581
C007975	hydrocortisone butyrate	5	1320	8811	11427895	4.91289	2.04095	11.8261	3.55179
D004308	dothiepin	6	1821	8810	11427394	4.27378	1.91697	9.5282	3.55083
C074283	estradiol benzoate	1	36	8815	11429179	36.0156	4.93724	262.722	3.53499
C040550	tolrestat	1	37	8815	11429178	35.0422	4.80728	255.436	3.50925
C010175	halazepam	1	37	8815	11429178	35.0422	4.80728	255.436	3.50925
C052018	cefprozil	4	901	8812	11428314	5.75762	2.15573	15.3777	3.49251
D008656	mestranol	4	907	8812	11428308	5.71953	2.1415	15.2758	3.47932
D011413	propantheline	2	225	8814	11428990	11.5261	2.86447	46.379	3.44156
D013469	sulpiride	10	4364	8806	11424851	2.97295	1.59789	5.53129	3.43958
C025698	selenium sulfide	3	539	8813	11428676	7.2178	2.32009	22.4546	3.41342
D010404	penicillin V	13	6564	8803	11422651	2.56987	1.4908	4.43	3.39725
D017963	azithromycin	60	50208	8756	11379007	1.55302	1.2046	2.00221	3.39614
D003894	desmopressin	13	6636	8803	11422579	2.54197	1.47462	4.38188	3.358
D000077443	acamprosate	5	1450	8811	11427765	4.47237	1.85823	10.7641	3.34274
D007649	ketamine	11	5273	8805	11423942	2.70658	1.49741	4.89216	3.29683
D004061	diflunisal	3	579	8813	11428636	6.71913	2.16027	20.8987	3.29041
D004997	ethinyl estradiol	127	123267	8689	11305948	1.34058	1.12505	1.59741	3.27757
C544478	flavocoxid	2	258	8814	11428957	10.0518	2.50003	40.4149	3.25071
C058254	sibutramine	6	2072	8810	11427143	3.75598	1.68498	8.37244	3.23575
D011343	procaine	3	600	8813	11428615	6.48395	2.08487	20.1651	3.22916
D001539	bendroflumethiazide	19	11855	8797	11417360	2.08009	1.32566	3.26387	3.18652
D000082	acetaminophen	513	580135	8303	10849080	1.15544	1.05683	1.26325	3.17434
D004917	erythromycin	20	12792	8796	11416423	2.02925	1.30808	3.14803	3.15873
D009271	naltrexone	30	21950	8786	11407265	1.7745	1.23964	2.54015	3.13382
D004205	cromolyn sodium	7	2782	8809	11426433	3.26381	1.55404	6.85468	3.12448
D010868	pimozide	3	645	8813	11428570	6.03156	1.93979	18.7545	3.10477
C031331	sulbutiamine	1	57	8815	11429158	22.7466	3.14933	164.292	3.09719
D008525	medroxyprogesterone	9	4170	8807	11425045	2.79986	1.45528	5.38674	3.08381
C031927	hydroquinone	3	662	8813	11428553	5.87666	1.8901	18.2716	3.06
D000069583	pregabalin	174	180025	8642	11249190	1.25812	1.08272	1.46195	2.99744
D017135	desogestrel	12	6562	8804	11422653	2.37264	1.34622	4.18166	2.98823
D000077403	orlistat	31	23511	8785	11405704	1.71187	1.20287	2.43626	2.98592
D014221	triamcinolone	17	10699	8799	11418516	2.06197	1.28076	3.31968	2.97849
D011899	ranitidine	110	107480	8706	11321735	1.33094	1.10267	1.60647	2.97813
D011222	prazepam	7	2962	8809	11426253	3.06542	1.45966	6.43766	2.95906
C031242	trimeprazine	8	3641	8808	11425574	2.85017	1.42381	5.70542	2.95784
D008972	molindone	1	68	8815	11429147	19.067	2.64717	137.336	2.92636
D013943	thymol	1	70	8815	11429145	18.5222	2.57258	133.357	2.89818
D004025	dicyclomine	22	15414	8794	11413801	1.85247	1.21875	2.81571	2.88607
D001960	bromazepam	20	13717	8796	11415498	1.89226	1.2198	2.93544	2.84689
D008614	pethidine	14	8525	8802	11420690	2.13081	1.2609	3.60089	2.82601
D010074	oxandrolone	2	369	8814	11428846	7.02802	1.75079	28.2118	2.74983
C116926	rofecoxib	51	45030	8765	11384185	1.47102	1.11689	1.93743	2.74674
D002434	cefadroxil	4	1315	8812	11427900	3.94481	1.478	10.5288	2.74002
D000078334	lacosamide	22	15907	8794	11413308	1.79498	1.18094	2.7283	2.73855
D010869	pindolol	3	808	8813	11428407	4.81473	1.54927	14.963	2.71673
D009921	metaproterenol	2	379	8814	11428836	6.84258	1.70476	27.4647	2.71231
C054097	lithium sulfate	2	384	8814	11428831	6.75348	1.68265	27.1058	2.69392
D004966	conjugated estrogen	68	63724	8748	11365491	1.38639	1.09195	1.76022	2.68222
C495910	ramelteon	10	5586	8806	11423629	2.32233	1.2484	4.32013	2.66056
D003501	cyclizine	8	4090	8808	11425125	2.53717	1.26756	5.07846	2.62965
D017308	etodolac	12	7320	8804	11421895	2.12681	1.2068	3.7482	2.61017
D000068656	mometasone furoate	53	48048	8763	11381167	1.43263	1.09344	1.87705	2.60798
D000077239	meloxicam	53	48229	8763	11380986	1.42723	1.08932	1.86997	2.58059
C089750	zolmitriptan	9	4955	8807	11424260	2.35613	1.22478	4.53253	2.56742
D008127	lofepramine	2	425	8814	11428790	6.10194	1.52084	24.4823	2.55147
C007852	glucoheptonate	1	101	8815	11429114	12.8372	1.79061	92.0318	2.53966
D014223	triamterene	32	26494	8784	11402721	1.5679	1.10784	2.21901	2.53795
C014546	ethynodiol	2	431	8814	11428784	6.017	1.49974	24.1404	2.53178
C045316	cinitapride	1	103	8815	11429112	12.5879	1.75617	90.2278	2.52039
D011441	propylthiouracil	4	1480	8812	11427735	3.50497	1.31342	9.35328	2.50441
D008803	mianserin	8	4276	8808	11424939	2.42677	1.21244	4.85733	2.5041
D014993	xylitol	1	107	8815	11429108	12.1173	1.69111	86.824	2.48292
D006820	hyaluronic acid	9	5144	8807	11424071	2.26952	1.17978	4.36583	2.45531
D002725	chloroform	1	112	8815	11429103	11.5764	1.61627	82.9142	2.43797
D009582	nitrofurantoin	23	18137	8793	11411078	1.6457	1.09274	2.47849	2.38451
C017576	norgestimate	17	12366	8799	11416849	1.78374	1.108	2.8716	2.38216
D006854	hydrocortisone	43	38907	8773	11390308	1.43492	1.06323	1.93654	2.36087
C028815	salmon calcitonin	7	3720	8809	11425495	2.44064	1.16237	5.12464	2.35754
D002211	capsaicin	14	9731	8802	11419484	1.86653	1.10457	3.15411	2.33157
C007630	estradiol cypionate	2	499	8814	11428716	5.19701	1.29592	20.8415	2.32582
C023842	lormetazepam	9	5384	8807	11423831	2.16831	1.1272	4.17102	2.31872
D008911	minocycline	17	12605	8799	11416610	1.74989	1.08698	2.81708	2.30331
D010424	pentobarbital	2	509	8814	11428706	5.09491	1.27053	20.4309	2.29791
C024989	coenzyme Q10	28	23659	8788	11405556	1.53599	1.05967	2.22641	2.26603
C022172	zotepine	2	521	8814	11428694	4.97755	1.24134	19.959	2.26513
C044237	Haemophilus influenzae type b vaccine	1	138	8815	11429077	9.39528	1.31391	67.1821	2.23201
D004464	econazole	4	1697	8812	11427518	3.05672	1.14564	8.15571	2.23155
C000609690	deutetrabenazine	3	1073	8813	11428142	3.62555	1.16722	11.2614	2.2274
C010038	azelaic acid	4	1715	8812	11427500	3.02463	1.13363	8.07	2.2105
D042724	esterified estrogen	3	1084	8813	11428131	3.58875	1.15539	11.147	2.20979
D009599	nitroprusside	2	542	8814	11428673	4.78469	1.19337	19.1837	2.20952
D000068298	fluticasone	217	242514	8599	11186701	1.16406	1.01728	1.33202	2.20919
D000086	acetazolamide	8	4749	8808	11424466	2.18497	1.09171	4.37308	2.20785
C065369	tuaminoheptane	1	142	8815	11429073	9.13062	1.27715	65.2766	2.20376
D002707	chlordiazepoxide	9	5605	8807	11423610	2.08277	1.08276	4.0064	2.19822
C510793	pimavanserin	17	12943	8799	11416272	1.70414	1.05857	2.74341	2.1943
D016593	terfenadine	1	144	8815	11429071	9.00381	1.25954	64.3638	2.18993
C110422	magnesium citrate	5	2444	8811	11426771	2.65318	1.10305	6.38176	2.17902
D011530	protriptyline	2	558	8814	11428657	4.64748	1.15923	18.6323	2.16856
D000077768	ciclopirox	4	1768	8812	11427447	2.93395	1.09968	7.82778	2.14978
D010389	pemoline	1	150	8815	11429065	8.64365	1.20948	61.7725	2.14955
D000658	amoxicillin	89	92314	8727	11336901	1.25243	1.0163	1.54342	2.11166
D013419	sulfamethizole	1	157	8815	11429058	8.25826	1.15589	59.0011	2.1044
D054199	pseudoephedrine	31	27574	8785	11401641	1.45911	1.0253	2.07647	2.09876
C079363	borage oil	1	158	8815	11429057	8.20599	1.14862	58.6254	2.09812
C033968	alizapride	4	1820	8812	11427395	2.85011	1.06829	7.60386	2.09194
D001622	betaine	2	595	8814	11428620	4.35847	1.08731	17.4709	2.07817
D000077431	oxaprozin	4	1849	8812	11427366	2.8054	1.05155	7.48445	2.0604
D001895	boron	1	167	8815	11429048	7.76375	1.08708	55.4474	2.04324
C050504	tianeptine	3	1224	8813	11427991	3.17823	1.02341	9.87011	2.00003
C006723	benzyl benzoate	1	176	8815	11429039	7.36673	1.0318	52.5963	1.99121
D013197	stanozolol	1	177	8815	11429038	7.32511	1.026	52.2975	1.98559
C118524	helicidine	1	182	8815	11429033	7.12387	0.997965	50.853	1.95797
D014229	triazolam	10	7005	8806	11422210	1.85167	0.995497	3.44419	1.94575
C079703	rufinamide	3	1273	8813	11427942	3.05589	0.984066	9.48964	1.93222
D013827	thiabendazole	1	188	8815	11429027	6.89651	0.96628	49.2216	1.92579
C115647	eletriptan	9	6142	8807	11423073	1.90059	0.988088	3.65578	1.9241
D011352	procyclidine	4	1993	8812	11427222	2.60267	0.975634	6.94306	1.91072
D014801	vitamin A	9	6181	8807	11423034	1.88859	0.981854	3.63269	1.90513
D010889	piracetam	3	1303	8813	11427912	2.98552	0.961436	9.27085	1.89197
D015248	gemfibrozil	16	12978	8800	11416237	1.59938	0.979092	2.61265	1.87561
D004087	dihydroergotamine	3	1323	8813	11427892	2.94038	0.946919	9.1305	1.86565
C101866	retigabine	2	701	8814	11428514	3.69938	0.923211	14.8237	1.84718
D063325	tiapride	4	2063	8812	11427152	2.51434	0.942555	6.70721	1.84182
C005948	astaxanthin	1	205	8815	11429010	6.32459	0.88653	45.1202	1.83986
D000657	amoxapine	2	706	8814	11428509	3.67318	0.916685	14.7185	1.83716
C005245	tetrazepam	3	1358	8813	11427857	2.86459	0.922541	8.89486	1.82053
D014810	vitamin E	2	716	8814	11428499	3.62187	0.903906	14.5125	1.81734
C121345	desloratadine	14	11218	8802	11417997	1.6189	0.958078	2.73553	1.79999
D019207	beta-carotene	2	725	8814	11428490	3.57691	0.892706	14.332	1.79973
D015032	zinc	12	9271	8804	11419944	1.67895	0.952768	2.95863	1.79261
D002719	chlormethiazole	2	737	8814	11428478	3.51866	0.878197	14.0982	1.77659
C524644	yokukan-san	2	738	8814	11428477	3.5139	0.877009	14.0791	1.77467
D004155	diphenhydramine	90	96870	8726	11332345	1.20658	0.980231	1.48521	1.77163
D012973	sodium hypochlorite	1	221	8815	11428994	5.86669	0.82263	41.8391	1.7652
D011092	polyethylene glycol	28	26042	8788	11403173	1.39515	0.962525	2.02221	1.75832
D002110	caffeine	35	33719	8781	11395496	1.34705	0.966361	1.8777	1.75807
C015075	choline salicylate	1	223	8815	11428992	5.81408	0.815284	41.4622	1.75625
D008559	memantine	22	19622	8794	11409593	1.45467	0.957094	2.21091	1.75468
C100294	phendimetrazine	1	225	8815	11428990	5.76239	0.808068	41.0921	1.74738
D002715	chlormadinone acetate	2	753	8814	11428462	3.44389	0.85957	13.7981	1.7463
D002697	chloral hydrate	2	753	8814	11428462	3.44389	0.85957	13.7981	1.7463
D008710	methenolone	1	229	8815	11428986	5.66174	0.794014	40.3712	1.72986
D014147	tramadol	128	142575	8688	11286640	1.1663	0.979462	1.38879	1.72704
D000077410	aluminum chloride	1	234	8815	11428981	5.54076	0.777118	39.505	1.70839
C020168	loprazolam	2	776	8814	11428439	3.34181	0.834137	13.3883	1.70388
D008148	lovastatin	25	23126	8791	11406089	1.40261	0.947023	2.07738	1.68837
C004649	carbinoxamine	1	240	8815	11428975	5.40224	0.757769	38.5133	1.68321
D009270	naloxone	31	29727	8785	11399488	1.35318	0.950871	1.92569	1.68016
C030312	polycarbophil	5	3058	8811	11426157	2.12035	0.881683	5.09921	1.67874
C016986	apraclonidine	1	244	8815	11428971	5.31367	0.745396	37.8794	1.66678
C013150	nifuroxazide	1	244	8815	11428971	5.31367	0.745396	37.8794	1.66678
D000081226	sennoside	44	44431	8772	11384784	1.28527	0.955613	1.72864	1.65973
D011374	progesterone	16	13709	8800	11415506	1.514	0.92684	2.47314	1.65656
D010646	phentolamine	1	248	8815	11428967	5.22797	0.733421	37.266	1.6506
D000077237	arsenic trioxide	3	1499	8813	11427716	2.59511	0.835853	8.05714	1.6498
C008205	isopropyl myristate	3	1503	8813	11427712	2.5882	0.83363	8.03567	1.64519
C028457	cyamemazine	7	4879	8809	11424336	1.86068	0.886305	3.90625	1.64103
C425944	cefcapene pivoxil	3	1510	8813	11427705	2.5762	0.82977	7.99837	1.63716
D008691	methadone	35	34431	8781	11394784	1.31911	0.946322	1.83875	1.63441
D008376	maprotiline	2	832	8814	11428383	3.11687	0.778083	12.4856	1.60561
D005438	fludrocortisone	6	4069	8810	11425146	1.91227	0.858355	4.26022	1.58627
C005522	cloxazolam	2	847	8814	11428368	3.06167	0.764325	12.2642	1.5804
D002753	chlorzoxazone	3	1571	8813	11427644	2.47616	0.797581	7.68743	1.5687
C482793	brivaracetam	3	1575	8813	11427640	2.46987	0.795557	7.66788	1.5643
D016712	mupirocin	10	7907	8806	11421308	1.64031	0.881909	3.05089	1.56309
D002794	choline	1	273	8815	11428942	4.74921	0.666497	33.8411	1.55504
D008620	meprobamate	4	2391	8812	11426824	2.16936	0.813337	5.78619	1.54722
C017652	opium tincture	2	874	8814	11428341	2.96708	0.740748	11.8847	1.53614
C034635	fludrocortisone acetate	5	3296	8811	11425919	1.9672	0.818043	4.73065	1.51138
C472067	levocetirizine	16	14230	8800	11414985	1.4585	0.892875	2.38246	1.50743
C067594	butenafine	2	893	8814	11428322	2.90394	0.725011	11.6314	1.50579
C106783	naratriptan	3	1643	8813	11427572	2.36763	0.762661	7.35015	1.49122
D008899	mineral oil	3	1680	8813	11427535	2.31548	0.745878	7.18809	1.45271
C014182	salsalate	2	938	8814	11428277	2.76462	0.690278	11.0725	1.43642
D008528	mefenamic acid	5	3438	8811	11425777	1.88593	0.784267	4.53508	1.41717
D000078222	tinzaparin	8	6285	8808	11422930	1.65076	0.824909	3.30342	1.41617
D008468	meclizine	15	13503	8801	11415712	1.44089	0.868039	2.3918	1.41267
W123	ginseng root	2	958	8814	11428257	2.7069	0.675886	10.841	1.40665
D000068836	rivastigmine	20	18934	8796	11410281	1.37025	0.883373	2.12546	1.40634
C409945	parecoxib	1	328	8815	11428887	3.95283	0.555067	28.1494	1.37226
D004642	emodin	2	998	8814	11428217	2.59839	0.648832	10.4058	1.34892
D017373	cyproterone acetate	3	1785	8813	11427430	2.17925	0.702038	6.7648	1.34788
D011794	quercetin	1	340	8815	11428875	3.81331	0.535533	27.153	1.33646
C108128	frovatriptan	2	1011	8814	11428204	2.56498	0.6405	10.2718	1.33065
D000078328	felbamate	2	1027	8814	11428188	2.52501	0.630534	10.1116	1.30849
D014364	tryptophan	1	353	8815	11428862	3.67287	0.515865	26.1503	1.29906
D016853	muromonab-CD3	1	354	8815	11428861	3.6625	0.514411	26.0762	1.29624
D008610	menthol	4	2722	8812	11426493	1.90551	0.714484	5.08192	1.28826
D015034	zinc oxide	2	1053	8814	11428162	2.46266	0.614984	9.86157	1.2732
C105050	tegaserod	6	4643	8810	11424572	1.67578	0.752256	3.73308	1.26337
D005436	floxacillin	6	4656	8810	11424559	1.6711	0.750156	3.72265	1.25653
D019287	zinc sulfate	3	1883	8813	11427332	2.06582	0.665528	6.41235	1.25543
C086276	cerivastatin	1	371	8815	11428844	3.49467	0.490901	24.8781	1.24949
C000603978	valbenazine	10	8732	8806	11420483	1.48522	0.798558	2.76234	1.24946
D000241	adenosine	3	1891	8813	11427324	2.05708	0.662715	6.3852	1.2481
D003519	cyclopentolate	2	1079	8814	11428136	2.40332	0.600183	9.62361	1.23876
C431707	efinaconazole	2	1102	8814	11428113	2.35315	0.587671	9.42249	1.20899
D009113	muramidase	1	394	8815	11428821	3.29066	0.462315	23.4222	1.18951
D005476	fluphenazine	3	1961	8813	11427254	1.98364	0.639075	6.15704	1.18523
D005934	glucagon	3	1965	8813	11427250	1.9796	0.637775	6.14449	1.1817
D009761	nystatin	19	18816	8797	11410399	1.30976	0.834835	2.05487	1.17437
C030676	ferroglycine sulfate	2	1136	8814	11428079	2.28272	0.570102	9.1401	1.16609
C092797	safinamide	1	406	8815	11428809	3.19339	0.448683	22.7282	1.15959
D003042	cocaine	10	8986	8806	11420229	1.44321	0.775977	2.68417	1.15884
C005569	pipamperone	3	1996	8813	11427219	1.94885	0.627876	6.04896	1.15463
D000068737	tolterodine	18	17803	8798	11411412	1.3114	0.825647	2.08293	1.1484
D010634	phenobarbital	16	15576	8800	11413639	1.33231	0.81564	2.17627	1.14603
C029755	benzonatate	11	10158	8805	11419057	1.40438	0.777203	2.53768	1.12501
C001584	benfluorex	1	428	8815	11428787	3.02924	0.425672	21.5572	1.10696
D013409	sulfacetamide	2	1194	8814	11428021	2.17182	0.542438	8.69555	1.09577
D012968	etidronic acid	2	1196	8814	11428019	2.16819	0.541532	8.68099	1.09341
C079310	blonanserin	1	435	8815	11428780	2.98049	0.418837	21.2096	1.09077
D000077525	cefdinir	7	6018	8809	11423197	1.50837	0.718559	3.1663	1.08641
D009266	nalbuphine	2	1205	8814	11428010	2.15199	0.537491	8.61608	1.08282
D012312	ritodrine	1	445	8815	11428770	2.91351	0.409445	20.7319	1.0681
D008795	metronidazole	40	43857	8776	11385358	1.18324	0.86719	1.61446	1.06122
D000518	eflornithine	1	451	8815	11428764	2.87475	0.40401	20.4554	1.05474
D003022	clotrimazole	9	8217	8807	11420998	1.42038	0.738526	2.73177	1.05167
D012601	scopolamine	7	6098	8809	11423117	1.48857	0.709131	3.12472	1.0515
D045165	testosterone congener	9	8241	8807	11420974	1.41624	0.736375	2.72381	1.04292
D008874	midazolam	19	19403	8797	11409812	1.27007	0.809542	1.99259	1.04047
C005425	pantethine	2	1251	8814	11427964	2.07285	0.517747	8.29887	1.02992
D002606	charcoal	2	1255	8814	11427960	2.06625	0.516099	8.27239	1.02541
D001977	brompheniramine	2	1263	8814	11427952	2.05316	0.512833	8.21993	1.01643
D010406	penicillin	6	5138	8810	11424077	1.51427	0.679788	3.37312	1.01543
D054709	lecithin	2	1268	8814	11427947	2.04506	0.510813	8.18748	1.01085
D019818	clavulanic acid	41	45497	8775	11383718	1.16906	0.860063	1.58908	0.99741
D008879	midodrine	8	7302	8808	11421913	1.42072	0.709999	2.8429	0.992255
C006480	althiazide	2	1291	8814	11427924	2.00862	0.501721	8.04144	0.985466
C002125	etifoxine	1	493	8815	11428722	2.62983	0.369658	18.7093	0.965887
C406662	prucalopride	1	500	8815	11428715	2.59302	0.364493	18.4468	0.951816
C027784	amezinium	1	504	8815	11428711	2.57243	0.361605	18.3001	0.943863
D000077463	carbamide peroxide	1	509	8815	11428706	2.54716	0.35806	18.12	0.934011
D007213	indomethacin	12	11894	8804	11417321	1.30839	0.742542	2.30544	0.930041
D015738	famotidine	51	58172	8765	11371043	1.13738	0.863598	1.49795	0.916216
C054940	clidinium	3	2318	8813	11426897	1.67808	0.540705	5.20792	0.895863
D000584	amiloride	8	7579	8808	11421636	1.36877	0.684042	2.73889	0.886999
C011819	ferrous gluconate	5	4372	8811	11424843	1.48291	0.616756	3.56547	0.880273
C084584	propericiazine	1	538	8815	11428677	2.40986	0.338794	17.1414	0.878702
D002792	cholestyramine	8	7630	8808	11421585	1.35961	0.679469	2.72057	0.868039
D000113	acetyldigoxin	1	546	8815	11428669	2.37455	0.333838	16.8898	0.863967
C405603	omega-3-triglyceride	20	21402	8796	11407813	1.21197	0.781357	1.87991	0.858388
D002040	levobunolol	1	552	8815	11428663	2.34874	0.330216	16.7059	0.853056
C584575	plecanatide	1	554	8815	11428661	2.34026	0.329026	16.6455	0.849446
D009544	niflumic acid	2	1422	8814	11427793	1.82356	0.45554	7.29983	0.848952
C003330	trospium	5	4460	8811	11424755	1.45364	0.604588	3.49506	0.835742
D006861	hydrogen peroxide	1	569	8815	11428646	2.27856	0.320366	16.2059	0.822774
D004221	disulfiram	2	1456	8814	11427759	1.78097	0.444912	7.12918	0.815573
C031637	phenothiazine	1	578	8815	11428637	2.24308	0.315386	15.9531	0.807105
D000077555	methylprednisolone acetate	5	4518	8811	11424697	1.43497	0.596827	3.45015	0.806869
C041226	terazosin	12	12346	8804	11416869	1.26044	0.715336	2.22093	0.800867
D000077593	reboxetine	1	589	8815	11428626	2.20118	0.309506	15.6547	0.788282
C035394	fluocinolone	1	592	8815	11428623	2.19003	0.30794	15.5752	0.783209
D002990	clobetasol	15	15918	8801	11413297	1.22203	0.73622	2.02841	0.775559
D018723	bethanechol	2	1511	8814	11427704	1.71614	0.42873	6.86941	0.763189
D000068299	salmeterol	111	133912	8705	11295303	1.07555	0.891849	1.2971	0.762221
D010862	pilocarpine	4	3542	8812	11425673	1.46426	0.549128	3.90449	0.762099
D008194	lymecycline	1	610	8815	11428605	2.1254	0.298867	15.1149	0.753301
C003741	ubiquinol	1	615	8815	11428600	2.10812	0.296441	14.9918	0.745149
D014212	tretinoin	6	5772	8810	11423443	1.34786	0.605117	3.00229	0.730596
D016595	misoprostol	13	13834	8803	11415381	1.21858	0.707107	2.10003	0.711918
D013467	sulindac	3	2582	8813	11426633	1.50647	0.485445	4.67497	0.709205
D000077185	resveratrol	1	638	8815	11428577	2.03212	0.28577	14.4505	0.708484
D008939	mitotane	1	641	8815	11428574	2.02261	0.284435	14.3827	0.703799
C005419	oxybutynin	30	34208	8786	11395007	1.13741	0.794645	1.62802	0.703703
C555622	ulipristal acetate	1	643	8815	11428572	2.01632	0.283551	14.3379	0.700688
C005479	magnesium carbonate	1	646	8815	11428569	2.00695	0.282236	14.2712	0.696039
C044610	etizolam	7	6997	8809	11422218	1.29721	0.618004	2.72288	0.687847
D006140	guaifenesin	19	21058	8797	11408157	1.17008	0.745823	1.83569	0.683633
D002233	carbocysteine	8	8168	8808	11421047	1.27	0.634699	2.54119	0.675399
D003899	desoximetasone	3	2636	8813	11426579	1.4756	0.475504	4.57912	0.673381
D002981	clindamycin	22	24776	8794	11404439	1.15154	0.75769	1.75011	0.660698
D009288	naproxen	110	134050	8706	11295165	1.06463	0.882053	1.285	0.652489
D008755	methylergonovine	1	681	8815	11428534	1.9038	0.267751	13.5367	0.643343
D010672	phenytoin	30	34613	8786	11394602	1.12406	0.785321	1.60891	0.639184
C485333	tafluprost	2	1665	8814	11427550	1.55738	0.389103	6.23343	0.626061
D002857	chromium	2	1678	8814	11427537	1.54532	0.386091	6.18509	0.615071
D004878	ergotamine	1	724	8815	11428491	1.79072	0.251869	12.7315	0.582184
D000077734	gatifloxacin	4	3880	8812	11425335	1.33667	0.501301	3.56408	0.579926
D014807	vitamin D	107	131574	8709	11297641	1.05495	0.871777	1.27662	0.549779
D010577	petrolatum	2	1759	8814	11427456	1.47415	0.368323	5.90001	0.548453
D002939	ciprofloxacin	61	73841	8755	11355374	1.07146	0.832849	1.37844	0.537019
D013012	sorbitol	1	760	8815	11428455	1.70589	0.239953	12.1277	0.533707
D003687	dehydroepiandrosterone	3	2866	8813	11426349	1.35715	0.437358	4.21134	0.528583
C014481	dihydrocodeine	6	6303	8810	11422912	1.23425	0.554132	2.74914	0.515117
D007501	iron	3	2889	8813	11426326	1.34635	0.433878	4.17778	0.514747
C000629870	Esketamine	1	781	8815	11428434	1.66002	0.233509	11.8011	0.506477
C007084	clindamycin phosphate	11	12243	8805	11416972	1.165	0.644762	2.10501	0.505979
C516519	NuvaRing	17	19501	8799	11409714	1.1304	0.702253	1.81959	0.504681
D000068238	lubiprostone	6	6332	8810	11422883	1.2286	0.551594	2.73654	0.503877
D002433	cefaclor	2	1824	8814	11427391	1.42161	0.355205	5.68956	0.497173
D014805	vitamin B12	19	22055	8797	11407160	1.11709	0.712052	1.75254	0.481934
C000619503	voxilaprevir	1	801	8815	11428414	1.61857	0.227685	11.5061	0.481215
C011175	betamethasone dipropionate	5	5258	8811	11423957	1.23294	0.512833	2.96419	0.467875
C090840	alosetron	1	812	8815	11428403	1.59664	0.224604	11.35	0.467588
C059240	cevimeline	2	1864	8814	11427351	1.39109	0.347587	5.56736	0.466516
D010197	pancuronium	1	816	8815	11428399	1.58881	0.223504	11.2943	0.462678
C020976	azelastine	11	12436	8805	11416779	1.1469	0.634747	2.0723	0.454106
D000077595	famciclovir	3	3003	8813	11426212	1.29522	0.417412	4.01906	0.447752
C028458	tipepidine	1	836	8815	11428379	1.5508	0.218163	11.0238	0.438484
D017328	fosinopril	6	6506	8810	11422709	1.19572	0.536839	2.66328	0.437497
C033273	Gestodene	1	837	8815	11428378	1.54895	0.217903	11.0106	0.43729
D004809	ephedrine	2	1909	8814	11427306	1.3583	0.339399	5.436	0.432802
C030691	gluconic acid	3	3047	8813	11426168	1.27651	0.411386	3.96097	0.422571
C027385	tibolone	1	857	8815	11428358	1.5128	0.212823	10.7533	0.413696
D009553	nimodipine	1	884	8815	11428331	1.46659	0.20633	10.4245	0.382701
D004074	digitoxin	3	3124	8813	11426091	1.24504	0.401249	3.86326	0.379366
C001671	magnesium trisilicate	8	9083	8808	11420132	1.14197	0.570735	2.28494	0.375151
C009927	estropipate	2	2051	8814	11427164	1.26424	0.315912	5.05933	0.331394
D010401	benzathine penicillin G	1	944	8815	11428271	1.37337	0.193228	9.76118	0.317079
C064466	halobetasol	1	945	8815	11428270	1.37191	0.193024	9.75084	0.316021
C013434	delorazepam	2	2075	8814	11427140	1.24962	0.31226	5.00076	0.31495
D012643	selenium	3	3249	8813	11425966	1.19713	0.385816	3.71451	0.311444
C072350	estradiol acetate	1	961	8815	11428254	1.34907	0.189813	9.58832	0.299242
C010893	clobetasone butyrate	1	961	8815	11428254	1.34907	0.189813	9.58832	0.299242
D012837	silver sulfadiazine	2	2112	8814	11427103	1.22772	0.306792	4.91308	0.289968
D011718	pyrazinamide	6	6917	8810	11422298	1.12463	0.504933	2.50489	0.287488
C078452	ziconotide	2	2141	8814	11427074	1.21109	0.302639	4.84648	0.270691
C015586	propiverine	1	998	8815	11428217	1.29905	0.182782	9.23246	0.261487
C406545	pegvisomant	2	2176	8814	11427039	1.1916	0.297773	4.76846	0.24777
D002727	proguanil	2	2180	8814	11427035	1.18942	0.297227	4.7597	0.245173
C032257	methylnaltrexone	1	1016	8815	11428199	1.27603	0.179547	9.06872	0.243622
D000111	acetylcysteine	9	10769	8807	11418446	1.08354	0.563435	2.08376	0.240485
D002927	cimetidine	7	8300	8809	11420915	1.09344	0.520956	2.29503	0.236144
C571889	asunaprevir	1	1027	8815	11428188	1.26236	0.177625	8.97149	0.23286
D056604	grape seed extract	1	1033	8815	11428182	1.25503	0.176594	8.91932	0.227038
D005990	glycerol	3	3414	8813	11425801	1.13925	0.367173	3.53485	0.225676
W104	green tea leaf	1	1049	8815	11428166	1.23589	0.173903	8.78314	0.211676
C010491	neurotropin	1	1053	8815	11428162	1.23119	0.173243	8.74974	0.207872
D017265	procaterol	1	1055	8815	11428160	1.22886	0.172915	8.73314	0.205976
D020117	cisapride	1	1056	8815	11428159	1.22769	0.172751	8.72486	0.205029
C009118	pirbuterol	1	1058	8815	11428157	1.22537	0.172425	8.70835	0.203138
D007538	isoniazid	12	14771	8804	11414444	1.05329	0.597797	1.85583	0.179641
D002116	calcitonin	1	1093	8815	11428122	1.18613	0.166908	8.42922	0.170608
C004280	thiocolchicoside	1	1101	8815	11428114	1.17751	0.165696	8.36791	0.163319
D004298	dopamine	4	4863	8812	11424352	1.06638	0.399975	2.84311	0.128461
C047681	pranlukast	1	1147	8815	11428068	1.13028	0.159056	8.032	0.122407
D008012	lidocaine	41	52227	8775	11376988	1.01782	0.748805	1.38347	0.112762
D009888	opipramol	1	1186	8815	11428029	1.09311	0.15383	7.76763	0.0889853
D019782	riluzole	1	1190	8815	11428025	1.08944	0.153313	7.7415	0.0856197
D003898	desonide	2	2443	8814	11426772	1.06135	0.265241	4.24691	0.0841555
D009536	niacinamide	1	1203	8815	11428012	1.07766	0.151657	7.65776	0.074759
D005013	ethosuximide	1	1206	8815	11428009	1.07498	0.15128	7.6387	0.0722693
C000589308	naloxegol	2	2490	8814	11426725	1.04131	0.260236	4.16669	0.0572151
D013752	tetracycline	3	3775	8813	11425440	1.03028	0.332066	3.19656	0.0516316
D014331	tropicamide	1	1234	8815	11427981	1.05059	0.14785	7.46522	0.0493263
D020849	raloxifene	12	15423	8804	11413792	1.0087	0.572498	1.77726	0.0299775
C018279	sodium phosphate	1	1273	8815	11427942	1.0184	0.143324	7.23631	0.0182221
C117268	pimecrolimus	2	2613	8814	11426602	0.992281	0.24799	3.9704	-0.0109533
C020748	ferrous sulfate	34	44241	8782	11384974	0.996306	0.711331	1.39545	-0.0215315
D010109	oxymetazoline	3	3946	8813	11425269	0.985614	0.317677	3.05793	-0.0250846
D002266	carboxymethylcellulose	1	1336	8815	11427879	0.970369	0.136569	6.89479	-0.030066
D003023	cloxacillin	1	1358	8815	11427857	0.954647	0.134358	6.783	-0.0463942
D002744	chlorpheniramine	10	13156	8806	11416059	0.985402	0.529883	1.83251	-0.0464576
C054218	manidipine	1	1384	8815	11427831	0.936711	0.131836	6.65546	-0.0653537
D024841	fluoroquinolone	1	1385	8815	11427830	0.936034	0.13174	6.65065	-0.0660757
D015242	ofloxacin	5	6705	8811	11422510	0.966735	0.402144	2.32399	-0.0755978
C028498	evening primrose oil	1	1422	8815	11427793	0.911676	0.128314	6.47747	-0.092433
D012256	riboflavin	1	1462	8815	11427753	0.886729	0.124806	6.3001	-0.120167
D053139	oseltamivir	12	16112	8804	11413103	0.965507	0.547988	1.70114	-0.121468
C021650	hydrocortisone acetate	2	2838	8814	11426377	0.913594	0.228334	3.6554	-0.127742
D014292	trimetazidine	3	4199	8813	11425016	0.926208	0.298537	2.87355	-0.132703
D008694	methamphetamine	3	4250	8813	11424965	0.915089	0.294955	2.83904	-0.153611
D006063	chorionic gonadotropin	1	1523	8815	11427692	0.851209	0.11981	6.04757	-0.161035
D002216	captopril	7	9653	8809	11419562	0.940066	0.447903	1.97303	-0.163396
C570710	asfotase alfa	3	4275	8813	11424940	0.909736	0.29323	2.82242	-0.163768
D003084	colestipol	2	2920	8814	11426295	0.887932	0.221924	3.55267	-0.168018
C053083	bromfenac	1	1561	8815	11427654	0.830485	0.116894	5.90024	-0.185675
D011405	propafenone	5	7045	8811	11422170	0.920052	0.382731	2.21173	-0.186201
C060344	dolasetron	1	1579	8815	11427636	0.821017	0.115563	5.83293	-0.197138
D000069559	loteprednol etabonate	2	2997	8814	11426218	0.865113	0.216223	3.46133	-0.204822
D019355	calcium citrate	9	12526	8807	11416689	0.931413	0.484347	1.79113	-0.212972
D002996	clomiphene	1	1613	8815	11427602	0.803708	0.113128	5.70989	-0.218439
D017828	rifabutin	1	1613	8815	11427602	0.803708	0.113128	5.70989	-0.218439
C106791	telithromycin	2	3033	8814	11426182	0.854842	0.213657	3.42022	-0.221706
D001710	biotin	12	16594	8804	11412621	0.937423	0.532052	1.65165	-0.22362
D007455	iodine	2	3053	8814	11426162	0.84924	0.212258	3.3978	-0.230999
C044946	benazepril	20	27321	8796	11401894	0.94891	0.611788	1.4718	-0.234171
D064747	lansoprazole	103	136736	8713	11292479	0.976283	0.803854	1.1857	-0.242078
C083319	Stronger Neo-Minophagen C	1	1661	8815	11427554	0.780479	0.10986	5.54476	-0.247759
D004977	ethambutol	6	8648	8810	11420567	0.899388	0.403832	2.00306	-0.259566
D001566	ethyl aminobenzoate	1	1691	8815	11427524	0.766631	0.107912	5.44632	-0.265656
C035552	ferric gluconate	1	1697	8815	11427518	0.76392	0.10753	5.42705	-0.269198
D010837	vitamin K1	4	5954	8812	11423261	0.870897	0.326677	2.32175	-0.276308
D005469	fluorometholone	1	1716	8815	11427499	0.75546	0.10634	5.36692	-0.280331
C006012	fenofibric acid	33	44924	8783	11384291	0.952135	0.676376	1.34032	-0.28113
D011345	fenofibrate	33	44924	8783	11384291	0.952135	0.676376	1.34032	-0.28113
D013392	sucralfate	11	15546	8805	11413669	0.917212	0.507653	1.65719	-0.28633
D003613	danazol	1	1729	8815	11427486	0.749779	0.105541	5.32654	-0.287877
C493250	gabapentin enacarbil	1	1749	8815	11427466	0.741204	0.104335	5.26558	-0.299377
C033214	Smectite	1	1753	8815	11427462	0.739513	0.104097	5.25356	-0.301661
C084591	propiomazine	1	1760	8815	11427455	0.736571	0.103683	5.23265	-0.305646
C557413	azilsartan medoxomil	2	3223	8814	11425992	0.804434	0.201064	3.21845	-0.307625
D015725	fluconazole	32	43807	8784	11385408	0.94681	0.66905	1.33988	-0.308513
D009644	norgestrel	1	1771	8815	11427444	0.731995	0.103039	5.20013	-0.311876
C416835	eslicarbazepine acetate	1	1824	8815	11427391	0.710722	0.100046	5.04892	-0.341361
D020105	milrinone	1	1829	8815	11427386	0.708779	0.0997729	5.03511	-0.344098
C549647	olodaterol	2	3324	8814	11425891	0.779985	0.194955	3.12059	-0.35126
C062720	mosapride	3	4769	8813	11424446	0.815465	0.262855	2.52985	-0.353162
C013322	tropatepine	1	1854	8815	11427361	0.69922	0.098428	4.96717	-0.357673
D003676	deferoxamine	1	1859	8815	11427356	0.697339	0.0981634	4.9538	-0.360366
C551624	suvorexant	6	9015	8810	11420200	0.862747	0.387384	1.92143	-0.361385
D008063	thioctic acid	2	3415	8814	11425800	0.759194	0.189761	3.03738	-0.389454
D009248	nadolol	4	6304	8812	11422911	0.822519	0.308536	2.19274	-0.390554
D009609	nitrous oxide	1	1920	8815	11427295	0.67518	0.0950458	4.79631	-0.392651
C038637	balsalazide	1	1933	8815	11427282	0.670639	0.0944068	4.76403	-0.399398
D002086	butylscopolammonium bromide	3	4974	8813	11424241	0.781842	0.252021	2.4255	-0.426061
D000069438	ezetimibe	45	62177	8771	11367038	0.937953	0.69971	1.25731	-0.428446
D002974	clemastine	2	3517	8814	11425698	0.737169	0.184258	2.94923	-0.431075
D009355	neomycin	2	3529	8814	11425686	0.734662	0.183632	2.93919	-0.435892
D005480	flurbiprofen	1	2010	8815	11427205	0.644943	0.0907913	4.58141	-0.438459
D017985	dalteparin	6	9329	8810	11419886	0.833685	0.374338	1.85669	-0.445266
D010423	pentazocine	1	2028	8815	11427187	0.639218	0.0899857	4.54072	-0.447374
C059238	limaprost	1	2059	8815	11427156	0.629592	0.0886313	4.47231	-0.462544
C007288	dexpanthenol	1	2066	8815	11427149	0.627459	0.0883311	4.45714	-0.465938
D008788	metolazone	6	9467	8810	11419748	0.821523	0.368878	1.8296	-0.481243
D001262	atenolol	83	113444	8733	11315771	0.948019	0.763672	1.17687	-0.483846
D001418	baclofen	51	70775	8765	11358440	0.933807	0.709044	1.22982	-0.487493
D020909	acarbose	3	5170	8813	11424045	0.752189	0.242466	2.33348	-0.493006
C021988	deflazacort	3	5183	8813	11424032	0.750301	0.241857	2.32762	-0.497356
D002752	chlorthalidone	6	9536	8810	11419679	0.815573	0.366208	1.81635	-0.499036
D011112	polymyxin B	2	3697	8814	11425518	0.701267	0.175287	2.80554	-0.501665
D002437	cefazolin	6	9553	8810	11419662	0.814121	0.365556	1.81311	-0.5034
D011346	prochlorperazine	25	35840	8791	11393375	0.904037	0.610438	1.33885	-0.503535
C583636	eluxadoline	1	2151	8815	11427064	0.602659	0.0848416	4.2809	-0.506257
D002738	chloroquine	1	2192	8815	11427023	0.591385	0.0832551	4.20078	-0.525139
D001500	BCG vaccine	2	3774	8814	11425441	0.686955	0.171711	2.74826	-0.530818
D000069605	olopatadine	5	8234	8811	11420981	0.787113	0.327445	1.89207	-0.534962
D000077542	eptifibatide	1	2246	8815	11426969	0.577164	0.0812539	4.09972	-0.549476
D018170	sumatriptan	26	37559	8790	11391656	0.897134	0.610401	1.31856	-0.552491
D011802	quinidine	2	3843	8814	11425372	0.674616	0.168628	2.69888	-0.556442
D004111	dimenhydrinate	3	5367	8813	11423848	0.724567	0.233564	2.24776	-0.557784
D000069454	darunavir	7	11236	8809	11417979	0.807512	0.384761	1.69475	-0.565254
D011729	pyridostigmine bromide	2	3871	8814	11425344	0.669735	0.167409	2.67934	-0.566709
D000077271	imiquimod	1	2314	8815	11426901	0.5602	0.0788667	3.97917	-0.579304
D013806	theophylline	9	14287	8807	11414928	0.816482	0.424593	1.57007	-0.607749
D005672	fusidic acid	1	2388	8815	11426827	0.542836	0.0764232	3.85578	-0.610785
D000069464	solifenacin	16	24173	8800	11405042	0.857835	0.525213	1.40111	-0.612615
D016567	nizatidine	1	2395	8815	11426820	0.54125	0.0761999	3.84451	-0.613712
D053243	zanamivir	1	2436	8815	11426779	0.532138	0.0749176	3.77976	-0.630687
D000077266	moxifloxacin	17	25720	8799	11403495	0.856609	0.532187	1.3788	-0.637322
D008353	mannitol	2	4101	8814	11425114	0.632161	0.15802	2.52897	-0.648342
D000070	acebutolol	2	4144	8814	11425071	0.625599	0.15638	2.50271	-0.663095
C007133	hydrocortisone succinate	3	5800	8813	11423415	0.670449	0.216125	2.07982	-0.692191
C047638	alfuzosin	6	10355	8810	11418860	0.751014	0.337226	1.67253	-0.700923
C478745	tasimelteon	1	2616	8815	11426599	0.495515	0.0697636	3.51953	-0.701983
D002439	cefotaxime	2	4268	8814	11424947	0.607417	0.151836	2.42995	-0.704797
C005701	picosulfate sodium	3	5873	8813	11423342	0.662111	0.213438	2.05395	-0.713859
C005096	mebeverine	1	2661	8815	11426554	0.487134	0.068584	3.45998	-0.719041
D014031	tobramycin	11	17720	8805	11411495	0.80453	0.445298	1.45356	-0.720683
C018222	azosemide	1	2678	8815	11426537	0.484041	0.0681487	3.438	-0.72541
C412828	choriogonadotropin alfa	1	2720	8815	11426495	0.476565	0.0670965	3.38488	-0.740974
D017291	clarithromycin	21	32214	8795	11397001	0.844752	0.550423	1.29647	-0.771962
D057985	multi-ingredient cold medication	17	26591	8799	11402624	0.828487	0.514719	1.33353	-0.774783
C095285	silodosin	3	6101	8813	11423114	0.637354	0.205459	1.97713	-0.779842
D000527	prostaglandin E1	2	4514	8814	11424701	0.574302	0.143561	2.29744	-0.78406
D007336	isophane insulin	5	9228	8811	11419987	0.702268	0.292157	1.68807	-0.789878
D008825	miconazole	4	7729	8812	11421486	0.670787	0.251634	1.78813	-0.798219
D001629	bezafibrate	1	2916	8815	11426299	0.444525	0.062587	3.15724	-0.810565
D009241	ipratropium	42	61705	8774	11367510	0.881854	0.651167	1.19427	-0.812596
C105254	pramlintide	1	2924	8815	11426291	0.443308	0.0624158	3.14859	-0.813305
D007372	interferon	3	6227	8813	11422988	0.624451	0.201301	1.93709	-0.815257
C106812	adefovir dipivoxil	1	3004	8815	11426211	0.431499	0.0607537	3.06469	-0.840302
D000077583	quinapril	8	13958	8808	11415257	0.742806	0.37128	1.4861	-0.840328
D064704	levofloxacin	50	73081	8766	11356134	0.886328	0.671166	1.17047	-0.850537
C052035	trandolapril	2	4735	8814	11424480	0.547486	0.13686	2.19013	-0.85167
D016898	interferon-alpha	1	3103	8815	11426112	0.417729	0.0588155	2.96686	-0.872733
D010400	penicillin G	2	4849	8814	11424366	0.53461	0.133642	2.13861	-0.885323
D006024	glycopyrrolate	4	8079	8812	11421136	0.641708	0.240728	1.7106	-0.886824
C035058	azulene sulfonate sodium	1	3194	8815	11426021	0.405824	0.0571398	2.88228	-0.901643
C040972	saw palmetto extract	2	4909	8814	11424306	0.528073	0.132008	2.11245	-0.902719
C005810	tetrahydrozoline	1	3217	8815	11425998	0.402922	0.0567313	2.86166	-0.90882
D001285	atropine	12	20327	8804	11408888	0.765017	0.434216	1.34783	-0.926978
C509700	elvitegravir	2	4994	8814	11424221	0.519081	0.129761	2.07647	-0.927003
D017762	nadroparin	1	3282	8815	11425933	0.39494	0.0556078	2.80496	-0.928828
D019357	potassium citrate	2	5047	8814	11424168	0.513627	0.128398	2.05465	-0.941936
D009853	omeprazole	237	326498	8579	11102717	0.939421	0.825637	1.06889	-0.948676
D011318	prilocaine	3	6728	8813	11422487	0.577926	0.186307	1.79273	-0.949327
D005702	galantamine	2	5171	8814	11424044	0.501305	0.125319	2.00534	-0.976271
D010696	phloroglucinol	1	3476	8815	11425739	0.372891	0.0525042	2.64832	-0.986271
C035144	drospirenone	30	46561	8786	11382654	0.83474	0.583211	1.19475	-0.987375
D002444	cefuroxime	5	10095	8811	11419120	0.641906	0.26705	1.54294	-0.990754
D001624	betamethasone valerate	1	3515	8815	11425700	0.368753	0.0519217	2.61892	-0.997431
C003402	5,6,7,8-tetrahydrobiopterin	1	3519	8815	11425696	0.368333	0.0518626	2.61594	-0.998568
D000077550	ivabradine	2	5304	8814	11423911	0.488729	0.122176	1.95502	-1.0122
D010426	pentosan sulfuric polyester	2	5358	8814	11423857	0.483801	0.120944	1.9353	-1.02653
D017329	triptorelin	1	3626	8815	11425589	0.357461	0.0503322	2.5387	-1.02853
D007665	ketotifen	1	3637	8815	11425578	0.356379	0.0501799	2.53102	-1.03156
D011803	quinine	4	8693	8812	11420522	0.596351	0.223717	1.58966	-1.03338
C430916	regadenoson	1	3660	8815	11425555	0.354139	0.0498646	2.5151	-1.03786
C018038	dexamethasone acetate	1	3674	8815	11425541	0.352789	0.0496746	2.50551	-1.04168
D005280	fenoterol	1	3680	8815	11425535	0.352214	0.0495936	2.50143	-1.04332
C040738	cefuroxime axetil	2	5486	8814	11423729	0.472508	0.118122	1.89012	-1.05992
D013852	thiotepa	1	3748	8815	11425467	0.345822	0.0486937	2.45602	-1.06163
D013726	terbutaline	2	5522	8814	11423693	0.469426	0.117351	1.87778	-1.06918
D011206	povidone-iodine	1	3810	8815	11425405	0.340192	0.0479013	2.41603	-1.07804
C111827	brinzolamide	3	7291	8813	11421924	0.533273	0.171915	1.65419	-1.08857
D053626	atovaquone	2	5625	8814	11423590	0.460826	0.115202	1.84338	-1.09532
C017311	ferrate	30	47492	8786	11381723	0.81831	0.571733	1.17123	-1.09605
C009935	prednisolone acetate	2	5693	8814	11423522	0.455319	0.113826	1.82134	-1.11232
C102817	voglibose	1	3972	8815	11425243	0.326313	0.0459474	2.31743	-1.11969
C471992	bosutinib	1	3999	8815	11425216	0.324109	0.0456372	2.30177	-1.12647
C053541	bicalutamide	5	10805	8811	11418410	0.599688	0.24949	1.44144	-1.14281
D017273	goserelin	3	7576	8813	11421639	0.513199	0.165445	1.59191	-1.15501
C552946	idelalisib	2	5893	8814	11423322	0.439858	0.109962	1.75948	-1.16117
C512204	boceprevir	4	9280	8812	11419935	0.5586	0.209558	1.48901	-1.16413
D004958	estradiol	40	62341	8776	11366874	0.831057	0.609104	1.13389	-1.16737
D014700	verapamil	23	38038	8793	11391177	0.783324	0.520193	1.17956	-1.1693
D064750	rabeprazole	22	36595	8794	11392620	0.778822	0.512479	1.18359	-1.17066
D008942	mitoxantrone	2	5935	8814	11423280	0.436744	0.109183	1.74702	-1.17122
D008713	methimazole	2	5965	8814	11423250	0.434546	0.108634	1.73823	-1.17835
C545685	niraparib	2	5986	8814	11423229	0.433021	0.108253	1.73213	-1.18332
D011736	pyridoxine	3	7738	8813	11421477	0.502448	0.16198	1.55855	-1.19167
C000625213	tezacaftor	1	4340	8815	11424875	0.298634	0.042051	2.12082	-1.20833
C101207	darifenacin	1	4366	8815	11424849	0.296855	0.0418005	2.10818	-1.2143
D015736	felodipine	5	11169	8811	11418046	0.580126	0.241353	1.39441	-1.21694
D000069547	cobicistat	2	6147	8814	11423068	0.421674	0.105417	1.68672	-1.22087
D012293	rifampin	8	15987	8808	11413228	0.648417	0.324109	1.29723	-1.22447
D009638	norepinephrine	2	6186	8814	11423029	0.419014	0.104752	1.67608	-1.22982
D019343	citric acid	1	4452	8815	11424763	0.291118	0.0409929	2.06743	-1.23382
D003932	heroin	3	7974	8813	11421241	0.487567	0.157184	1.51238	-1.24373
D013988	ticlopidine	1	4593	8815	11424622	0.282178	0.0397342	2.00392	-1.26501
C031621	ferrous fumarate	3	8097	8813	11421118	0.480156	0.154795	1.48939	-1.27026
D000068677	sildenafil	59	90232	8757	11338983	0.846662	0.655363	1.0938	-1.27385
C120662	calcium acetate	2	6446	8814	11422769	0.402104	0.100525	1.60843	-1.28807
D008750	methyldopa	1	4708	8815	11424507	0.275283	0.0387635	1.95495	-1.28975
C417083	peginterferon alfa-2b	12	22799	8804	11406416	0.681922	0.387059	1.20141	-1.32495
C562325	dolutegravir	4	10178	8812	11419037	0.509275	0.191057	1.3575	-1.34896
D000074	acenocoumarol	3	8552	8813	11420663	0.454591	0.146555	1.41007	-1.365
D004872	ergocalciferol	23	39634	8793	11389581	0.751676	0.499179	1.13189	-1.36679
D013739	testosterone	26	44095	8790	11385120	0.763717	0.519636	1.12245	-1.37205
C575157	lifitegrast	1	5162	8815	11424053	0.251061	0.0353535	1.7829	-1.38185
C055085	calcipotriene	2	6955	8814	11422260	0.372659	0.0931656	1.49062	-1.3956
D001623	betamethasone	7	15534	8809	11413681	0.583867	0.278217	1.2253	-1.42275
D000077336	caspofungin	1	5519	8815	11423696	0.234814	0.033066	1.6675	-1.44875
D001398	aztreonam	4	10740	8812	11418475	0.482602	0.181053	1.28639	-1.45652
C459420	agalsidase beta	1	5578	8815	11423637	0.232329	0.0327161	1.64985	-1.45939
C569105	lumacaftor	2	7285	8814	11421930	0.355768	0.0889436	1.42305	-1.46119
D013629	tamoxifen	7	15770	8809	11413445	0.575117	0.274048	1.20694	-1.46267
C060343	lercanidipine	5	12472	8811	11416743	0.519459	0.216118	1.24857	-1.46384
D007741	labetalol	4	10782	8812	11418433	0.480721	0.180347	1.28138	-1.46433
D007472	iohexol	1	5652	8815	11423563	0.229286	0.0322876	1.62824	-1.47257
D003622	dapsone	1	5685	8815	11423530	0.227954	0.0321002	1.61878	-1.4784
D053590	interleukin-1 receptor antagonist protein	1	5703	8815	11423512	0.227234	0.0319988	1.61367	-1.48156
D004157	diphenoxylate	6	14322	8810	11414893	0.542805	0.24375	1.20877	-1.49583
C542859	aclidinium	1	5883	8815	11423332	0.220278	0.0310194	1.56426	-1.51265
C479079	insulin glulisine	2	7634	8814	11421581	0.339493	0.0848755	1.35794	-1.5274
C549273	daclatasvir	1	5977	8815	11423238	0.216812	0.0305314	1.53964	-1.52851
D020108	nicorandil	2	7646	8814	11421569	0.33896	0.0847422	1.3558	-1.52963
C003321	polystyrene sulfonate	1	5989	8815	11423226	0.216378	0.0304702	1.53656	-1.53052
D017706	lisinopril	164	239634	8652	11189581	0.885101	0.758357	1.03303	-1.54791
D005424	flecainide	4	11265	8812	11417950	0.46009	0.172608	1.22637	-1.55204
D000077409	tamsulosin	51	82192	8765	11347023	0.803287	0.609948	1.05791	-1.55927
C019476	mecobalamin	1	6215	8815	11423000	0.208505	0.0293618	1.48064	-1.56758
D000077268	pamidronate	3	9652	8813	11419563	0.402745	0.129843	1.24922	-1.57471
C018904	dexchlorpheniramine	1	6278	8815	11422937	0.206412	0.029067	1.46578	-1.57767
D019386	alendronate	52	83985	8764	11345230	0.801517	0.610216	1.05279	-1.59025
D019290	megestrol acetate	2	8012	8814	11421203	0.323465	0.0808692	1.29382	-1.59579
C510790	indacaterol	1	6437	8815	11422778	0.20131	0.0283488	1.42954	-1.60269
D005947	glucose	2	8066	8814	11421149	0.321298	0.0803275	1.28515	-1.6053
D000068579	celecoxib	59	94196	8757	11335019	0.810749	0.627567	1.0474	-1.60557
D000077190	interferon alpha-2	1	6522	8815	11422693	0.198685	0.0279792	1.4109	-1.61582
C042705	pegaspargase	2	8190	8814	11421025	0.31643	0.0791106	1.26567	-1.62688
D002045	bupivacaine	4	11906	8812	11417309	0.435295	0.163308	1.16027	-1.66281
C020960	brotizolam	2	8477	8814	11420738	0.30571	0.0764308	1.22278	-1.67562
D003078	colchicine	7	17148	8809	11412067	0.528838	0.251999	1.1098	-1.68453
D017292	doxazosin	14	28498	8802	11400717	0.636304	0.376643	1.07498	-1.68977
D006918	hydroxyurea	4	12079	8812	11417136	0.429054	0.160967	1.14363	-1.69168
D017035	pravastatin	44	73660	8772	11355555	0.773269	0.57497	1.03996	-1.70082
D000077597	vildagliptin	1	7135	8815	11422080	0.181605	0.0255743	1.2896	-1.7057
D001215	asparaginase	1	7153	8815	11422062	0.181148	0.0255099	1.28635	-1.70822
D000068799	prasugrel	3	10562	8813	11418653	0.368016	0.118648	1.14148	-1.73087
C511911	belimumab	3	10601	8813	11418614	0.36666	0.118212	1.13728	-1.73726
D005913	glipizide	27	48892	8789	11380323	0.715058	0.490035	1.04341	-1.7396
D015122	6-mercaptopurine	6	15903	8810	11413312	0.488774	0.219491	1.08843	-1.75255
C056516	exemestane	5	14283	8811	11414932	0.453522	0.18869	1.09006	-1.76727
D017964	itraconazole	2	9232	8814	11419983	0.28069	0.0701765	1.12269	-1.79637
C063533	dofetilide	1	7812	8815	11421403	0.165857	0.0233569	1.17775	-1.79641
D000068898	raltegravir	4	12842	8812	11416373	0.403535	0.151394	1.0756	-1.81429
D005839	gentamicin	4	12981	8812	11416234	0.399209	0.149772	1.06407	-1.83584
D000069472	colesevelam	1	8213	8815	11421002	0.157754	0.0222158	1.1202	-1.8465
C004180	dexamethasone phosphate	1	8224	8815	11420991	0.157543	0.0221861	1.11871	-1.84784
D000077425	fondaparinux	1	8377	8815	11420838	0.154663	0.0217806	1.09826	-1.86629
D017258	medroxyprogesterone acetate	17	34729	8799	11394486	0.633896	0.393838	1.02028	-1.87733
D017294	ondansetron	66	107733	8750	11321482	0.792666	0.622137	1.00994	-1.87999
C523483	linaclotide	4	13309	8812	11415906	0.389359	0.146077	1.03781	-1.88579
C501844	dimethicone	4	13325	8812	11415890	0.388891	0.145901	1.03657	-1.8882
D002762	cholecalciferol	200	295895	8616	11133320	0.873396	0.759112	1.00489	-1.89188
D007548	isosorbide dinitrate	3	11697	8813	11417518	0.332273	0.107127	1.0306	-1.9078
C000604171	velpatasvir	2	10040	8814	11419175	0.258082	0.064525	1.03226	-1.91511
C534611	albiglutide	1	8868	8815	11420347	0.146094	0.020574	1.0374	-1.92329
D000078262	rifaximin	2	10114	8814	11419101	0.256192	0.0640526	1.0247	-1.92551
D002119	calcium carbonate	37	65831	8779	11363384	0.727502	0.526697	1.00486	-1.93056
D000069557	travoprost	1	8944	8815	11420271	0.144851	0.020399	1.02857	-1.93183
D004008	diclofenac	51	86581	8765	11342634	0.762271	0.578807	1.00389	-1.93237
D003630	daunorubicin	2	10198	8814	11419017	0.25408	0.0635246	1.01625	-1.93721
D000077407	cilostazol	1	8998	8815	11420217	0.143981	0.0202765	1.0224	-1.93785
C556306	daratumumab	1	9112	8815	11420103	0.142179	0.0200227	1.00959	-1.95045
D016285	iloprost	1	9181	8815	11420034	0.141109	0.0198721	1.002	-1.958
D000077723	cefepime	1	9421	8815	11419794	0.137511	0.0193655	0.976449	-1.98383
D003348	cortisone	3	12275	8813	11416940	0.316611	0.102078	0.982019	-1.99142
D007547	isosorbide	1	9543	8815	11419672	0.135752	0.0191177	0.963954	-1.99671
C568813	dornase alfa	2	10666	8814	11418549	0.242922	0.0607351	0.971611	-2.00072
D003915	dextromethorphan	4	14105	8812	11415110	0.367361	0.137825	0.97917	-2.00208
D008277	magnesium oxide	17	35873	8799	11393342	0.613619	0.381242	0.987638	-2.01122
D020888	vigabatrin	2	10929	8814	11418286	0.23707	0.0592724	0.948205	-2.0352
D008278	magnesium sulfate	2	10937	8814	11418278	0.236897	0.059229	0.947511	-2.03623
D008787	metoclopramide	38	68670	8778	11360545	0.716177	0.520712	0.985015	-2.05285
D000077608	aprepitant	1	10209	8815	11419006	0.126889	0.0178696	0.901011	-2.06423
C072379	repaglinide	1	10300	8815	11418915	0.125767	0.0177116	0.893042	-2.07311
C008088	alfacalcidol	2	11340	8814	11417875	0.22847	0.0571224	0.913802	-2.08745
D004176	dipyridamole	1	10625	8815	11418590	0.121916	0.0171694	0.865699	-2.1042
D007660	ketoprofen	2	11802	8814	11417413	0.219517	0.0548843	0.877991	-2.14398
D000077267	fulvestrant	2	11942	8814	11417273	0.216941	0.0542403	0.867686	-2.16067
C021322	prednisolone succinate	1	11251	8815	11417964	0.115126	0.0162133	0.817483	-2.16151
D008776	methylprednisolone hemisuccinate	6	18940	8810	11410275	0.410291	0.184251	0.913635	-2.18114
D000069446	atazanavir	2	12133	8814	11417082	0.213523	0.0533856	0.854011	-2.18314
C062765	dorzolamide	1	11604	8815	11417611	0.111621	0.0157197	0.792588	-2.19243
D000068679	emtricitabine	20	42304	8796	11386911	0.612025	0.394612	0.949224	-2.19273
D000068576	interferon beta-1b	9	24318	8807	11404897	0.479268	0.249254	0.921541	-2.20495
D002034	bumetanide	4	15667	8812	11413548	0.330689	0.124068	0.881414	-2.21237
D000069349	linezolid	4	15842	8812	11413373	0.327031	0.122696	0.871663	-2.23461
C437965	olmesartan	4	15951	8812	11413264	0.324794	0.121857	0.865697	-2.24834
C052785	rebamipide	1	12395	8815	11416820	0.10449	0.0147155	0.741953	-2.25844
D006852	hydrochlorothiazide	158	244829	8658	11184386	0.83366	0.71225	0.975765	-2.26551
C520809	eltrombopag	1	12561	8815	11416654	0.103108	0.0145209	0.732136	-2.27176
C529054	dapagliflozin	2	13545	8814	11415670	0.19124	0.0478151	0.76488	-2.33899
D000069476	linagliptin	3	15041	8813	11414174	0.258324	0.0832879	0.801214	-2.34377
D000077333	telmisartan	10	27213	8806	11402002	0.475802	0.255885	0.884722	-2.34703
C524865	carfilzomib	1	13585	8815	11415630	0.0953274	0.0134252	0.676885	-2.35022
C545203	ivacaftor	3	15403	8813	11413812	0.252245	0.0813281	0.782357	-2.38501
D019821	simvastatin	150	235931	8666	11193284	0.821193	0.698751	0.96509	-2.39134
D000077384	anastrozole	7	22392	8809	11406823	0.404803	0.192901	0.849476	-2.39138
C542595	riociguat	1	14222	8815	11414993	0.0910527	0.0128232	0.646529	-2.3961
D002047	buprenorphine	48	87872	8768	11341343	0.706569	0.532013	0.938398	-2.39919
D000077483	valacyclovir	20	44324	8796	11384891	0.584029	0.376563	0.905799	-2.40186
D013999	timolol	9	26183	8807	11403032	0.445057	0.231464	0.855753	-2.427
D061466	lopinavir	2	14447	8814	11414768	0.179286	0.0448265	0.717064	-2.43027
C588260	dasabuvir	1	14811	8815	11414404	0.0874272	0.0123127	0.620784	-2.43673
C573971	umeclidinium	1	14825	8815	11414390	0.0873445	0.012301	0.620197	-2.43767
C571059	alirocumab	1	14884	8815	11414331	0.0869978	0.0122522	0.617736	-2.44165
D013015	sotalol	2	14575	8814	11414640	0.177709	0.0444324	0.710758	-2.44276
D015282	octreotide	7	22838	8809	11406377	0.396882	0.189127	0.832853	-2.44364
D005996	nitroglycerin	25	52919	8791	11376296	0.611352	0.412824	0.90535	-2.45634
D000069458	ranolazine	1	15129	8815	11414086	0.0855872	0.0120535	0.607718	-2.458
D064748	dexlansoprazole	11	29978	8805	11399237	0.475047	0.262953	0.858214	-2.46671
D000077204	temozolomide	1	15419	8815	11413796	0.0839753	0.0118266	0.596272	-2.47701
C040656	loxoprofen	1	15565	8815	11413650	0.0831865	0.0117155	0.590671	-2.48645
C585405	paritaprevir	1	15635	8815	11413580	0.0828136	0.011663	0.588023	-2.49094
D002443	ceftriaxone	9	26771	8807	11402444	0.435259	0.226369	0.836912	-2.49375
C586094	ombitasvir	1	15683	8815	11413532	0.0825598	0.0116272	0.586221	-2.49401
C030397	isosorbide mononitrate	10	28569	8806	11400646	0.453164	0.243712	0.842625	-2.50109
D005905	glyburide	14	35398	8802	11393817	0.511961	0.30305	0.864889	-2.50258
D002117	calcitriol	3	16603	8813	11412612	0.233989	0.0754427	0.725729	-2.51511
D011464	prostaglandin I2	2	15450	8814	11413765	0.167632	0.041913	0.67045	-2.52531
D000068437	pemetrexed	1	16328	8815	11412887	0.079294	0.0111673	0.56303	-2.53437
D004837	epinephrine	13	34025	8803	11395190	0.494579	0.287033	0.852198	-2.53612
D000069603	sevelamer	2	15644	8814	11413571	0.165551	0.0413926	0.662123	-2.54298
C077793	candesartan cilexetil	8	25658	8808	11403557	0.403673	0.201788	0.807541	-2.56424
D005907	gliclazide	6	22353	8810	11406862	0.347541	0.156075	0.773889	-2.58757
D064098	esomeprazole	121	198102	8695	11231113	0.78895	0.659335	0.944047	-2.58882
D007792	lactulose	9	27670	8807	11401545	0.421084	0.218997	0.809654	-2.59302
D015103	droxidopa	2	16320	8814	11412895	0.158684	0.0396758	0.634657	-2.60289
D000077205	pioglitazone	18	43197	8798	11386018	0.539271	0.339567	0.856422	-2.61677
D013420	sulfamethoxazole	50	93755	8766	11335460	0.689625	0.522225	0.910686	-2.61949
D000068538	dutasteride	3	17787	8813	11411428	0.218391	0.070414	0.677346	-2.63459
C098320	efavirenz	1	18167	8815	11411048	0.0712558	0.0100353	0.505952	-2.64126
C106538	abacavir	1	18444	8815	11410771	0.0701839	0.00988437	0.49834	-2.65641
D000068338	everolimus	14	36975	8802	11392240	0.490058	0.290086	0.827883	-2.66604
C520025	mirabegron	5	21489	8811	11407726	0.30125	0.125343	0.724029	-2.68179
C449219	norelgestromin	2	17257	8814	11411958	0.150055	0.0375186	0.600145	-2.68195
D000068577	nebivolol	8	26864	8808	11402351	0.385511	0.19271	0.771203	-2.69439
D065819	voriconazole	2	17464	8814	11411751	0.148274	0.0370733	0.593021	-2.69884
C000605816	erenumab	3	18678	8813	11410537	0.207957	0.0670501	0.644981	-2.71937
D007190	indapamide	2	17732	8814	11411483	0.14603	0.0365122	0.584043	-2.72041
D006830	hydralazine	5	22027	8811	11407188	0.293879	0.122276	0.70631	-2.73718
D019819	budesonide	57	106037	8759	11323178	0.694914	0.535535	0.901726	-2.73825
D004177	sulpyrine	1	20166	8815	11409049	0.0641811	0.00903901	0.455716	-2.74582
D000069580	bimatoprost	1	20319	8815	11408896	0.063697	0.00897083	0.452278	-2.75339
C498826	nilotinib	1	20610	8815	11408605	0.062796	0.00884395	0.44588	-2.76764
D015215	zidovudine	3	19360	8813	11409855	0.200619	0.0646845	0.622221	-2.78159
D000068296	risedronate	7	25979	8809	11403236	0.348801	0.166217	0.731945	-2.78517
D008914	minoxidil	9	29614	8807	11399601	0.393375	0.204588	0.75637	-2.79712
C516667	pazopanib	1	21278	8815	11407937	0.0608211	0.00856581	0.431857	-2.79959
D000068438	brimonidine	2	18867	8814	11410348	0.137231	0.0343124	0.548851	-2.80828
D019274	botulinum toxin type A	17	43575	8799	11385640	0.504819	0.31365	0.812505	-2.8151
D019804	mesalamine	18	45625	8798	11383590	0.510464	0.32143	0.810669	-2.84943
C582435	pembrolizumab	2	19611	8814	11409604	0.132016	0.0330086	0.527993	-2.86307
C582203	dupilumab	1	23430	8815	11405785	0.0552243	0.00777762	0.392116	-2.89613
D013148	spironolactone	45	90112	8771	11339103	0.645594	0.481627	0.865383	-2.92717
D061265	biphasic insulin	3	21412	8813	11407803	0.18136	0.0584755	0.562485	-2.95637
D004091	hydromorphone	28	63537	8788	11365678	0.56995	0.39326	0.826025	-2.96954
D015742	propofol	2	21216	8814	11407999	0.122012	0.0305074	0.487979	-2.97451
D000078142	tazobactam	1	25405	8815	11403810	0.0509223	0.00717177	0.361569	-2.97723
C586541	ledipasvir	4	23226	8812	11405989	0.222917	0.0836377	0.594136	-3.00097
D000068698	tenofovir	23	55680	8793	11373535	0.534302	0.354836	0.804538	-3.00145
D010878	piperacillin	1	26030	8815	11403185	0.0496969	0.00699919	0.352867	-3.00158
D000077557	ibandronic acid	6	26645	8810	11402570	0.291449	0.130887	0.648975	-3.01858
D000068896	canagliflozin	1	26766	8815	11402449	0.0483273	0.0068063	0.343142	-3.02953
D000077338	latanoprost	7	28770	8809	11400445	0.314886	0.150057	0.66077	-3.0557
D000077588	deferasirox	2	22681	8814	11406534	0.114116	0.0285333	0.456399	-3.06912
D014580	ursodeoxycholic acid	2	22749	8814	11406466	0.113775	0.0284479	0.455032	-3.07336
D000077486	ticagrelor	2	22917	8814	11406298	0.112939	0.0282389	0.451689	-3.08378
D013792	thalidomide	1	29276	8815	11399939	0.0441742	0.0062214	0.313652	-3.11938
D000069057	insulin detemir	7	29526	8809	11399689	0.306803	0.146206	0.643807	-3.12447
D000077289	letrozole	6	27837	8810	11401378	0.27894	0.12527	0.621118	-3.12601
C527525	teriflunomide	4	24896	8812	11404319	0.207934	0.0780164	0.554198	-3.1401
C551803	ibrutinib	1	30242	8815	11398973	0.0427595	0.00602217	0.303607	-3.15193
D020913	perindopril	8	31951	8808	11397264	0.323988	0.161958	0.648118	-3.18593
D000068817	epoetin alfa	3	25243	8813	11403972	0.153785	0.0495849	0.476953	-3.24201
D017257	ramipril	46	96249	8770	11332966	0.617598	0.462212	0.82522	-3.25921
D016729	leuprolide	16	46978	8800	11382237	0.440525	0.269734	0.719456	-3.27562
D000068878	trastuzumab	1	34616	8815	11394599	0.0373422	0.00525923	0.265141	-3.2874
D014295	trimethoprim	46	96900	8770	11332315	0.613413	0.459081	0.819628	-3.30519
D009543	nifedipine	13	42434	8803	11386781	0.396278	0.229987	0.682803	-3.33447
C486464	telaprevir	1	36287	8815	11392928	0.0356174	0.00501631	0.252894	-3.33469
D000077402	pantoprazole	121	212147	8695	11217068	0.735797	0.614916	0.880442	-3.35061
D000069585	filgrastim	2	27834	8814	11401381	0.0929477	0.0232406	0.371732	-3.35927
D000077432	tapentadol	6	30935	8810	11398280	0.250937	0.112695	0.558759	-3.38507
C555680	dulaglutide	2	28428	8814	11400787	0.0910009	0.0227538	0.363946	-3.38921
D002118	calcium	36	82123	8780	11347092	0.566536	0.408354	0.785994	-3.40157
D000077146	irinotecan	2	28803	8814	11400412	0.0898131	0.0224569	0.359195	-3.40778
D008775	methylprednisolone	35	80794	8781	11348421	0.559861	0.40168	0.780333	-3.42416
C467566	pomalidomide	1	40143	8815	11389072	0.0321852	0.00453294	0.228524	-3.43601
C044815	etonogestrel	11	40355	8805	11388860	0.352571	0.195164	0.636932	-3.45497
C533860	macitentan	2	30385	8814	11398830	0.0851252	0.0212847	0.340445	-3.48359
D010111	oxymorphone	2	30536	8814	11398679	0.0847031	0.0211792	0.338757	-3.49062
C540278	enzalutamide	1	42652	8815	11386563	0.0302852	0.00426536	0.215034	-3.49686
D000077405	irbesartan	12	42745	8804	11386470	0.363082	0.2061	0.639635	-3.50669
D000077786	torsemide	5	31250	8811	11397965	0.206977	0.0861207	0.497435	-3.52086
D000068717	glatiramer	15	48241	8801	11380974	0.402089	0.24228	0.667309	-3.52505
D000077150	oxaliplatin	1	44178	8815	11385037	0.0292352	0.00411747	0.207578	-3.53214
C540383	ruxolitinib	2	32160	8814	11397055	0.0804143	0.0201069	0.321604	-3.5641
D007328	insulin	21	60489	8795	11368726	0.448765	0.292425	0.68869	-3.6668
D003561	cytarabine	7	36274	8809	11392941	0.249581	0.118939	0.523722	-3.67041
C455861	pegfilgrastim	1	51956	8815	11377259	0.0248416	0.00349869	0.176382	-3.69499
D000069444	omalizumab	6	35137	8810	11394078	0.220846	0.0991822	0.491752	-3.69786
D000068557	olmesartan medoxomil	8	38492	8808	11390723	0.268778	0.134361	0.537666	-3.71411
C529000	golimumab	2	36286	8814	11392929	0.0712448	0.0178142	0.284931	-3.73531
D000077339	leflunomide	1	54626	8815	11374589	0.0236218	0.00332691	0.167721	-3.74534
D004656	enalapril	18	56454	8798	11372761	0.412154	0.259531	0.654532	-3.75606
C500026	palbociclib	2	37504	8814	11391711	0.0689237	0.0172339	0.275648	-3.78215
D009020	morphine	62	129931	8754	11299284	0.615919	0.479745	0.790744	-3.80171
D005472	fluorouracil	1	58155	8815	11371060	0.0221815	0.00312406	0.157494	-3.80825
D008139	loperamide	12	46732	8804	11382483	0.331989	0.188451	0.584855	-3.81661
C550468	vilanterol	6	37072	8810	11392143	0.209283	0.0939897	0.466004	-3.82955
D014640	vancomycin	9	41808	8807	11387407	0.278343	0.144766	0.535173	-3.83433
D012460	sulfasalazine	9	41885	8807	11387330	0.277829	0.144498	0.534186	-3.83987
D000068759	formoterol	38	91723	8778	11337492	0.53509	0.389057	0.735936	-3.84562
C481642	eculizumab	8	40604	8808	11388611	0.25475	0.12735	0.509603	-3.86566
C577155	evolocumab	1	65375	8815	11363840	0.0197193	0.00277728	0.140011	-3.92591
D000077143	docetaxel	1	65375	8815	11363840	0.0197193	0.00277728	0.140011	-3.92591
D009525	niacin	18	59167	8798	11370048	0.393162	0.247572	0.624368	-3.956
D000069347	erlotinib	2	42707	8814	11386508	0.060499	0.0151274	0.241954	-3.96651
D000077300	bosentan	2	42721	8814	11386494	0.0604791	0.0151224	0.241874	-3.96697
D000069450	liraglutide	4	37800	8812	11391415	0.136795	0.0513267	0.364585	-3.97742
C057619	glimepiride	13	50821	8803	11378394	0.330636	0.191894	0.569692	-3.98694
D000068581	tadalafil	19	61401	8797	11367814	0.399872	0.254916	0.627255	-3.99049
D000068256	darbepoetin alfa	2	44080	8814	11385135	0.0586076	0.0146545	0.234389	-4.01142
D061267	insulin aspart	16	57325	8800	11371890	0.360683	0.220851	0.589052	-4.07475
D019438	ritonavir	12	51129	8804	11378086	0.303321	0.17218	0.534349	-4.12924
D000069549	ustekinumab	5	41066	8811	11388149	0.157368	0.06548	0.378201	-4.13345
D004110	diltiazem	22	69257	8794	11359958	0.410345	0.270031	0.62357	-4.17214
C502936	tocilizumab	3	43791	8813	11385424	0.0885038	0.0285372	0.274481	-4.19886
D002955	leucovorin	6	44440	8810	11384775	0.174472	0.0783567	0.388486	-4.27504
D019259	lamivudine	4	44007	8812	11385208	0.117437	0.0440636	0.312989	-4.28254
D000638	amiodarone	2	54948	8814	11374267	0.0469709	0.0117449	0.187849	-4.32442
D000069286	bortezomib	3	48087	8813	11381128	0.0805666	0.025978	0.249865	-4.36159
D000068877	imatinib	5	46000	8811	11383215	0.140427	0.0584315	0.337487	-4.38806
D001379	azathioprine	9	50335	8807	11378880	0.231017	0.120153	0.444174	-4.39315
D002945	cisplatin	6	46709	8810	11382506	0.165964	0.0745356	0.36954	-4.39747
D000068582	certolizumab pegol	3	49628	8813	11379587	0.0780544	0.025168	0.242073	-4.41645
D006493	heparin	3	50008	8813	11379207	0.0774587	0.0249759	0.240225	-4.42972
D016756	intravenous immunoglobulin	8	50893	8808	11378322	0.203064	0.101513	0.406204	-4.50677
D000069594	abatacept	2	63085	8814	11366130	0.0408831	0.0102227	0.163502	-4.52071
D019808	losartan	59	137346	8757	11291869	0.553919	0.428776	0.715587	-4.52135
D000069474	sofosbuvir	8	51521	8808	11377694	0.200578	0.10027	0.40123	-4.5416
C100416	peginterferon alfa-2a	12	58277	8804	11370938	0.26595	0.150967	0.468509	-4.58442
D000069287	capecitabine	3	57110	8813	11372105	0.0677838	0.0218564	0.21022	-4.66078
D017984	enoxaparin	10	56931	8806	11372284	0.22684	0.122001	0.42177	-4.68819
D016190	carboplatin	3	59875	8813	11369340	0.0646379	0.0208421	0.200463	-4.74308
D000068718	rosuvastatin	49	125148	8767	11304067	0.504842	0.381233	0.668531	-4.77031
D017239	paclitaxel	3	62910	8813	11366305	0.0615031	0.0198313	0.190741	-4.82918
D014750	vincristine	5	56546	8811	11372669	0.114131	0.0474903	0.274288	-4.85158
D004077	digoxin	13	64781	8803	11364434	0.259067	0.150359	0.446371	-4.86582
D000212	acyclovir	19	75087	8797	11354128	0.326594	0.208204	0.512302	-4.87189
C427248	treprostinil	3	64922	8813	11364293	0.0595865	0.0192133	0.184796	-4.884
D000068900	sitagliptin	15	70131	8801	11359084	0.276053	0.166341	0.458128	-4.98038
D000068876	fingolimod	14	69482	8802	11359733	0.260041	0.153936	0.439282	-5.03518
D015761	4-aminopyridine	5	62626	8811	11366589	0.102996	0.0428569	0.247525	-5.08108
C555450	secukinumab	6	62963	8810	11366252	0.122944	0.0552159	0.273747	-5.1322
D000077270	exenatide	14	72232	8802	11356983	0.250081	0.14804	0.422455	-5.18121
D000069059	atorvastatin	164	316994	8652	11112221	0.664473	0.56933	0.775516	-5.18443
D000068258	bevacizumab	4	72891	8812	11356324	0.0707212	0.0265358	0.18848	-5.29667
D006886	hydroxychloroquine	15	76101	8801	11353114	0.254263	0.153212	0.421965	-5.29856
D000069604	dabigatran	5	69101	8811	11360114	0.0932917	0.0388191	0.224203	-5.30231
D004317	doxorubicin	4	73327	8812	11355888	0.0702979	0.026377	0.187353	-5.30867
D016572	cyclosporine	15	76591	8801	11352624	0.252626	0.152225	0.419247	-5.32357
D017298	bisoprolol	26	95590	8790	11333625	0.350704	0.238635	0.515404	-5.3342
C479163	tofacitinib	4	77686	8812	11351529	0.066328	0.0248875	0.176772	-5.42491
D005492	folic acid	70	172792	8746	11256423	0.521393	0.412096	0.659679	-5.42597
C522181	apixaban	3	90201	8813	11339014	0.0427919	0.0137981	0.13271	-5.45738
D000493	allopurinol	31	107070	8785	11322145	0.373148	0.262244	0.530953	-5.47814
D001585	benzoyl peroxide	14	79109	8802	11350106	0.228203	0.13509	0.385495	-5.5235
C467894	ambrisentan	3	94333	8813	11334882	0.0409026	0.0131889	0.126851	-5.53558
D012254	ribavirin	27	101841	8789	11327374	0.341689	0.234175	0.498564	-5.57062
D000077211	zoledronic acid	14	80430	8802	11348785	0.224428	0.132856	0.379119	-5.58585
D000069283	rituximab	3	97563	8813	11331652	0.0395372	0.0127486	0.122616	-5.59438
D000077261	carvedilol	23	98667	8793	11330548	0.300379	0.199492	0.452286	-5.75979
D016559	tacrolimus	11	80682	8805	11348533	0.175722	0.097274	0.317436	-5.76312
D009173	mycophenolic acid	12	81936	8804	11347279	0.188764	0.107154	0.332529	-5.7712
D061268	insulin lispro	18	91280	8798	11337935	0.254125	0.160025	0.403558	-5.80561
D005283	fentanyl	47	141522	8769	11287693	0.427493	0.320932	0.569436	-5.80953
C505730	apremilast	6	88407	8810	11340808	0.087364	0.0392369	0.194523	-5.96882
D000069462	dimethyl fumarate	15	94710	8801	11334505	0.20397	0.122907	0.338496	-6.15147
D000077144	clopidogrel	47	152895	8769	11276320	0.395296	0.296761	0.526546	-6.34491
D003520	cyclophosphamide	5	115453	8811	11313762	0.0556092	0.0231395	0.133641	-6.45894
D011239	prednisolone	26	119426	8790	11309789	0.280117	0.190606	0.411664	-6.47845
D000069447	tiotropium	26	119549	8790	11309666	0.279826	0.190408	0.411236	-6.48375
D016912	levonorgestrel	50	161508	8766	11267707	0.397933	0.301348	0.525475	-6.49627
D000077154	rosiglitazone	8	103265	8808	11325950	0.0996172	0.0498007	0.199266	-6.52033
D005665	furosemide	124	286843	8692	11142372	0.55416	0.464124	0.661663	-6.5255
D019379	teriparatide	10	105466	8806	11323749	0.121927	0.0655775	0.226696	-6.6504
D008687	metformin	152	341052	8664	11088163	0.57038	0.48585	0.669616	-6.86057
D000068556	interferon beta-1a	48	170914	8768	11258301	0.360608	0.271531	0.478908	-7.04625
D017311	amlodipine	122	298880	8694	11130335	0.522579	0.43705	0.624845	-7.11698
D008790	metoprolol	100	263670	8716	11165545	0.48585	0.398912	0.591735	-7.17613
D000069036	insulin glargine	32	148434	8784	11280781	0.276862	0.195658	0.391768	-7.25075
D000069442	natalizumab	35	155254	8781	11273961	0.28944	0.20767	0.403406	-7.3194
D014859	warfarin	51	184820	8765	11244395	0.354002	0.268812	0.46619	-7.39353
D000068756	valsartan	35	157454	8781	11271761	0.28534	0.204728	0.397692	-7.40364
D000069448	denosumab	8	141912	8808	11287303	0.072241	0.036115	0.144504	-7.42881
D000069285	infliximab	16	136746	8800	11292469	0.150145	0.0919393	0.245201	-7.57728
D000069552	rivaroxaban	12	143315	8804	11285900	0.107336	0.0609316	0.189081	-7.72556
D003907	dexamethasone	35	183645	8781	11245570	0.244077	0.175123	0.34018	-8.3259
D000077269	lenalidomide	8	203111	8808	11226104	0.0502005	0.0250966	0.100416	-8.45788
D011241	prednisone	79	280932	8737	11148283	0.358816	0.287512	0.447803	-9.06772
D001241	aspirin	245	613615	8571	10815600	0.503836	0.443735	0.572077	-10.5775
D008727	methotrexate	44	310917	8772	11118298	0.179369	0.13338	0.241215	-11.3687
D000068879	adalimumab	29	461755	8787	10967460	0.0783884	0.0544401	0.112872	-13.688
D000068800	etanercept	29	498970	8787	10930245	0.0722958	0.0502089	0.104099	-14.1231

## Sheet: Supplementary Table 3
MeSH ID	Drug B	a	b	c	d	ROR	ROR lower	ROR upper	Z score
D001241	aspirin	70	8398	1308	38601	0.245987	0.19319	0.313214	-11.3774
D002762	cholecalciferol	25	6163	1353	40836	0.122432	0.082355	0.18201	-10.3816
D005665	furosemide	35	5739	1343	41260	0.187364	0.133797	0.262375	-9.74811
D000082	acetaminophen	107	8451	1271	38548	0.384001	0.314804	0.468408	-9.44131
D008790	metoprolol	27	4498	1351	42501	0.188837	0.128856	0.27674	-8.54826
D009853	omeprazole	68	6082	1310	40917	0.349217	0.273263	0.446282	-8.4076
D000077206	gabapentin	80	6547	1298	40452	0.380814	0.30339	0.477996	-8.32531
D000420	salbutamol	36	4651	1342	42348	0.244251	0.175177	0.340562	-8.31145
D008687	metformin	26	3890	1352	43109	0.213115	0.144371	0.314595	-7.7802
D000069059	atorvastatin	42	4465	1336	42534	0.299473	0.219934	0.407777	-7.65555
D000077402	pantoprazole	26	3799	1352	43200	0.218681	0.148136	0.32282	-7.64987
D017706	lisinopril	36	4053	1342	42946	0.284247	0.203825	0.396401	-7.41322
D017311	amlodipine	25	3506	1353	43493	0.229218	0.154096	0.340963	-7.27083
D012978	sodium oxybate	11	2719	1367	44280	0.131046	0.072309	0.237494	-6.69887
D000069583	pregabalin	30	3352	1348	43647	0.289789	0.201471	0.416822	-6.67845
D014807	vitamin D	11	2638	1367	44361	0.135316	0.074663	0.245243	-6.59275
D006853	hydrocodone	54	4310	1324	42689	0.403966	0.307177	0.531251	-6.48618
D011241	prednisone	19	2740	1359	44259	0.225832	0.14336	0.355747	-6.41776
D000068736	duloxetine	42	3699	1336	43300	0.367999	0.270183	0.501228	-6.34137
D000068298	fluticasone	51	4022	1327	42977	0.41067	0.3099	0.544208	-6.19567
D019821	simvastatin	44	3706	1334	43293	0.385309	0.284822	0.521249	-6.1859
D019808	losartan	12	2360	1366	44639	0.166162	0.093989	0.293758	-6.17384
D010098	oxycodone	38	3334	1340	43665	0.371404	0.268525	0.5137	-5.98527
D005492	folic acid	16	2364	1362	44635	0.221805	0.13526	0.363726	-5.96777
D014859	warfarin	8	2009	1370	44990	0.130769	0.065171	0.262396	-5.72538
D014147	tramadol	41	3308	1337	43691	0.405022	0.296243	0.553745	-5.66397
D006852	hydrochlorothiazide	55	3911	1323	43088	0.458006	0.349038	0.600994	-5.63303
D017294	ondansetron	9	1912	1369	45087	0.155025	0.08036	0.299065	-5.56067
D001418	baclofen	6	1904	1372	45095	0.103576	0.04639	0.231257	-5.53295
D064098	esomeprazole	36	3019	1342	43980	0.390789	0.280087	0.545244	-5.5292
D000077144	clopidogrel	18	2073	1360	44926	0.286835	0.179793	0.457607	-5.24026
D013148	spironolactone	4	1729	1374	45270	0.076223	0.028533	0.203623	-5.13455
C093875	montelukast	22	2125	1356	44874	0.342609	0.224326	0.523261	-4.95756
D000077261	carvedilol	3	1687	1375	45312	0.058603	0.018857	0.182119	-4.90393
D000493	allopurinol	8	1503	1370	45496	0.17676	0.08805	0.354843	-4.87401
D017035	pravastatin	7	1473	1371	45526	0.157804	0.074952	0.332241	-4.86085
D002118	calcium	3	1519	1375	45480	0.065325	0.021018	0.203034	-4.71574
D011899	ranitidine	19	1864	1359	45135	0.338534	0.21475	0.533668	-4.66425
D019819	budesonide	10	1467	1368	45532	0.226882	0.121534	0.423548	-4.65739
D000069036	insulin glargine	4	1310	1374	45689	0.101534	0.037994	0.271336	-4.56093
D000069447	tiotropium	11	1452	1367	45547	0.252416	0.139135	0.457928	-4.53012
D004155	diphenhydramine	13	1534	1365	45465	0.282269	0.163091	0.488536	-4.51952
D000068759	formoterol	9	1351	1369	45648	0.222129	0.115071	0.428789	-4.48348
C023754	tizanidine	10	1386	1368	45613	0.240569	0.12885	0.449154	-4.4726
D000068718	rosuvastatin	14	1558	1364	45441	0.29936	0.176394	0.508049	-4.46935
D000077408	modafinil	32	2366	1346	44633	0.448483	0.315092	0.638345	-4.4523
D009241	ipratropium	8	1280	1370	45719	0.208572	0.103864	0.418839	-4.40654
D005283	fentanyl	5	1155	1373	45844	0.144544	0.05995	0.348506	-4.30757
D000068756	valsartan	12	1390	1366	45609	0.288248	0.162884	0.510099	-4.27152
D004110	diltiazem	3	1131	1375	45868	0.088484	0.028459	0.275118	-4.18985
D002119	calcium carbonate	7	1136	1371	45863	0.206132	0.097855	0.434217	-4.15462
C017311	ferrate	10	1245	1368	45754	0.268642	0.14385	0.501693	-4.12446
D003913	dextroamphetamine	9	1167	1369	45832	0.258189	0.133706	0.498567	-4.0331
D011398	promethazine	13	1340	1365	45659	0.324513	0.187437	0.561836	-4.01878
D000661	amphetamine	7	1080	1371	45919	0.217085	0.103043	0.457343	-4.01778
D004872	ergocalciferol	3	1021	1375	45978	0.098252	0.031595	0.305538	-4.00835
D019386	alendronate	5	1005	1373	45994	0.166661	0.069104	0.401946	-3.9892
D001205	ascorbic acid	18	1556	1360	45443	0.386537	0.242128	0.617074	-3.98288
D014196	trazodone	38	2440	1340	44559	0.517874	0.37418	0.716751	-3.96843
C005419	oxybutynin	8	1099	1370	45900	0.243885	0.121406	0.489924	-3.96482
D004143	dioctyl sulfosuccinic acid	19	1582	1359	45417	0.401371	0.254508	0.632981	-3.92758
D000068299	salmeterol	28	1965	1350	45034	0.475338	0.32606	0.692957	-3.86719
C510793	pimavanserin	3	935	1375	46064	0.10749	0.03456	0.334316	-3.8526
D008727	methotrexate	1	1395	1377	45604	0.023741	0.003339	0.168786	-3.73782
D006886	hydroxychloroquine	4	861	1374	46138	0.156002	0.058331	0.417216	-3.70166
D008012	lidocaine	10	1090	1368	45909	0.307883	0.164804	0.575178	-3.69455
D000077409	tamsulosin	24	1723	1354	45276	0.465774	0.310204	0.699364	-3.68427
C020748	ferrous sulfate	11	1110	1367	45889	0.332667	0.183246	0.603929	-3.61756
D004077	digoxin	3	817	1375	46182	0.12333	0.039643	0.383682	-3.61431
D017298	bisoprolol	3	804	1375	46195	0.12536	0.040294	0.390009	-3.58602
D001262	atenolol	22	1584	1356	45415	0.465165	0.304349	0.710956	-3.53618
D000077239	meloxicam	17	1349	1361	45650	0.422688	0.26119	0.684041	-3.50613
D000068900	sitagliptin	5	787	1373	46212	0.213835	0.088611	0.516028	-3.43195
D008550	melatonin	8	895	1370	46104	0.300805	0.149656	0.604613	-3.37265
D064747	lansoprazole	26	1697	1352	45302	0.513372	0.347207	0.75906	-3.34161
D000077265	donepezil	10	969	1368	46030	0.347241	0.185807	0.648935	-3.3154
D000069552	rivaroxaban	1	911	1377	46088	0.03674	0.005166	0.261299	-3.30085
D000069348	quetiapine	39	2237	1339	44762	0.582811	0.422696	0.803575	-3.2944
D003000	clonidine	4	702	1374	46297	0.191995	0.071752	0.513741	-3.28632
D015283	citalopram	86	4126	1292	42873	0.691657	0.554735	0.862374	-3.27556
D000525	alprazolam	48	2602	1330	44397	0.615795	0.460472	0.82351	-3.26939
D000212	acyclovir	4	696	1374	46303	0.193675	0.072378	0.518249	-3.26889
D004837	epinephrine	2	679	1376	46320	0.099154	0.024721	0.397692	-3.26113
D005996	nitroglycerin	14	1133	1364	45866	0.415503	0.244616	0.705773	-3.24913
D008277	magnesium oxide	1	854	1377	46145	0.03924	0.005517	0.279104	-3.23495
D008774	methylphenidate	9	889	1369	46110	0.340983	0.176444	0.658958	-3.20085
D000068556	interferon beta-1a	3	643	1375	46356	0.157295	0.050532	0.48962	-3.19265
C057619	glimepiride	3	637	1375	46362	0.158797	0.051013	0.494309	-3.17617
D014805	vitamin B12	4	662	1374	46337	0.203771	0.07614	0.545345	-3.16723
D004008	diclofenac	21	1419	1357	45580	0.497086	0.321994	0.767388	-3.15507
D061268	insulin lispro	2	619	1376	46380	0.108906	0.027147	0.436892	-3.12831
D003907	dexamethasone	9	868	1369	46131	0.349391	0.180781	0.675262	-3.128
D000077786	torsemide	1	756	1377	46243	0.044421	0.006244	0.316001	-3.11082
D000077287	levetiracetam	2	606	1376	46393	0.111273	0.027736	0.446411	-3.09786
D004091	hydromorphone	4	634	1374	46365	0.212899	0.079541	0.569848	-3.07958
D009020	morphine	15	1119	1363	45880	0.45122	0.270336	0.753137	-3.04469
D018170	sumatriptan	7	743	1371	46256	0.317863	0.150715	0.670382	-3.01037
D000639	amitriptyline	27	1624	1351	45375	0.558392	0.380279	0.819928	-2.97297
D000068800	etanercept	2	553	1376	46446	0.122077	0.030423	0.489861	-2.96666
D000069464	solifenacin	4	597	1374	46402	0.226275	0.084522	0.605763	-2.95771
D000077213	lamotrigine	15	1090	1363	45909	0.463518	0.277679	0.773732	-2.9413
D000077236	topiramate	23	1441	1355	45558	0.536648	0.354205	0.813062	-2.9363
D014700	verapamil	3	550	1375	46449	0.18426	0.059169	0.573814	-2.91838
D005913	glipizide	7	715	1371	46284	0.330511	0.156691	0.697151	-2.90736
D013392	sucralfate	2	516	1376	46483	0.130935	0.032624	0.525499	-2.86748
D017332	cetirizine	23	1414	1355	45585	0.547219	0.36116	0.829129	-2.84385
D017336	loratadine	18	1195	1360	45804	0.507305	0.317525	0.810514	-2.8388
D015738	famotidine	9	786	1369	46213	0.386528	0.199926	0.747296	-2.82603
C030397	isosorbide mononitrate	2	501	1376	46498	0.134899	0.033609	0.541451	-2.82525
D008140	lorazepam	42	2193	1336	44806	0.642304	0.471035	0.875845	-2.79781
C520025	mirabegron	2	485	1376	46514	0.139397	0.034727	0.559557	-2.77881
D000638	amiodarone	1	537	1377	46462	0.062833	0.008828	0.447216	-2.76367
C006012	fenofibric acid	13	952	1365	46047	0.460654	0.265789	0.798387	-2.76247
D011345	fenofibrate	13	952	1365	46047	0.460654	0.265789	0.798387	-2.76247
D000068836	rivastigmine	4	537	1374	46462	0.251882	0.094053	0.674563	-2.7433
D000069604	dabigatran	1	523	1377	46476	0.064535	0.009067	0.459348	-2.73692
D016572	cyclosporine	3	492	1375	46507	0.206239	0.066203	0.642493	-2.72308
D009761	nystatin	3	489	1375	46510	0.207518	0.066612	0.64649	-2.71237
D004958	estradiol	13	934	1365	46065	0.469716	0.270998	0.81415	-2.6927
D002034	bumetanide	1	498	1377	46501	0.067811	0.009526	0.482712	-2.68733
C004704	cyclobenzaprine	38	1992	1340	45007	0.640722	0.46269	0.887257	-2.68021
D008559	memantine	3	480	1375	46519	0.21145	0.067869	0.658782	-2.67984
D007792	lactulose	2	444	1376	46555	0.152403	0.037957	0.611927	-2.65251
D001710	biotin	2	436	1376	46563	0.155227	0.038658	0.623298	-2.62652
D009543	nifedipine	2	430	1376	46569	0.157413	0.0392	0.632104	-2.60672
D009525	niacin	6	589	1372	46410	0.344583	0.153901	0.771515	-2.59078
D004656	enalapril	5	542	1373	46457	0.312141	0.129186	0.754204	-2.58672
D008788	metolazone	2	424	1376	46575	0.159661	0.039759	0.641161	-2.58664
D000077405	irbesartan	3	445	1375	46554	0.228253	0.073242	0.711328	-2.54734
D002065	buspirone	10	761	1368	46238	0.444149	0.237456	0.830757	-2.54038
D000077483	valacyclovir	5	530	1373	46469	0.319291	0.132133	0.77155	-2.53615
D020280	sertraline	54	2567	1324	44432	0.705953	0.536222	0.929409	-2.48176
D002110	caffeine	7	609	1371	46390	0.388927	0.18427	0.820882	-2.47789
D006140	guaifenesin	5	514	1373	46485	0.329344	0.136275	0.795942	-2.46693
D011346	prochlorperazine	4	468	1374	46531	0.289447	0.108022	0.775582	-2.46537
D000068579	celecoxib	23	1308	1355	45691	0.592941	0.391233	0.898643	-2.46377
D019379	teriparatide	1	396	1377	46603	0.085464	0.012	0.608687	-2.45564
D000068557	olmesartan medoxomil	2	381	1376	46618	0.177844	0.04427	0.714444	-2.43393
D017257	ramipril	12	825	1366	46174	0.49167	0.277375	0.871527	-2.43082
C020976	azelastine	1	382	1377	46617	0.088623	0.012442	0.631241	-2.41929
C405603	omega-3-triglyceride	2	375	1376	46624	0.180713	0.044982	0.726011	-2.41128
D008879	midodrine	2	371	1376	46628	0.182677	0.045469	0.733931	-2.39597
D000077338	latanoprost	2	363	1376	46636	0.186735	0.046475	0.750296	-2.36487
D008468	meclizine	7	583	1371	46416	0.406499	0.192559	0.858133	-2.36134
D000081226	sennoside	13	846	1365	46153	0.519565	0.299642	0.900904	-2.33162
D014295	trimethoprim	10	699	1368	46300	0.484192	0.258772	0.90598	-2.26888
D007328	insulin	5	469	1373	46530	0.361293	0.149434	0.873511	-2.26024
D000069442	natalizumab	1	326	1377	46673	0.103971	0.014591	0.74089	-2.25933
D000068296	risedronate	2	337	1376	46662	0.201254	0.050074	0.80887	-2.25887
C523483	linaclotide	1	325	1377	46674	0.104294	0.014636	0.743192	-2.25624
D006493	heparin	1	324	1377	46675	0.104618	0.014681	0.745509	-2.25313
D000068656	mometasone furoate	16	954	1362	46045	0.566992	0.344924	0.932032	-2.23757
C550468	vilanterol	2	331	1376	46668	0.204929	0.050984	0.823699	-2.23326
D008787	metoclopramide	13	822	1365	46177	0.535013	0.308514	0.927801	-2.2268
D000069468	desvenlafaxine	4	399	1374	46600	0.340006	0.126799	0.911711	-2.14367
D004318	doxycycline	8	582	1370	46417	0.465719	0.231321	0.937633	-2.14037
D000077270	exenatide	1	287	1377	46712	0.118199	0.01658	0.842615	-2.13088
D013420	sulfamethoxazole	11	711	1367	46288	0.523869	0.288098	0.952588	-2.11922
C501844	dimethicone	1	280	1377	46719	0.121172	0.016996	0.863883	-2.106
D012841	simethicone	1	280	1377	46719	0.121172	0.016996	0.863883	-2.106
D017984	enoxaparin	4	388	1374	46611	0.349728	0.130406	0.937909	-2.08736
D000078764	milnacipran	1	274	1377	46725	0.123841	0.017369	0.882981	-2.08418
D000068238	lubiprostone	1	273	1377	46726	0.124297	0.017433	0.886246	-2.08049
C029755	benzonatate	4	383	1374	46616	0.354331	0.132114	0.950318	-2.06124
D011092	polyethylene glycol	4	383	1374	46616	0.354331	0.132114	0.950318	-2.06124
D000078305	zonisamide	5	426	1373	46573	0.398129	0.164593	0.963022	-2.04361
D000077333	telmisartan	1	255	1377	46744	0.133123	0.018666	0.94941	-2.01179
D008721	methocarbamol	8	553	1370	46446	0.490448	0.243543	0.987664	-1.99476
D005905	glyburide	3	319	1375	46680	0.31927	0.102295	0.996469	-1.96609
D013739	testosterone	7	487	1371	46512	0.487637	0.230794	1.03031	-1.88176
D004316	doxepin	4	346	1374	46653	0.392534	0.146279	1.05335	-1.8568
D003975	diazepam	27	1310	1351	45689	0.697026	0.474343	1.02425	-1.83799
C472067	levocetirizine	2	249	1376	46750	0.272894	0.0678	1.09839	-1.82791
D000077205	pioglitazone	5	387	1373	46612	0.438618	0.181239	1.0615	-1.82763
D013015	sotalol	1	211	1377	46788	0.161034	0.022562	1.14939	-1.82115
D009173	mycophenolic acid	1	208	1377	46791	0.163367	0.022887	1.16612	-1.80674
D000068717	glatiramer	3	290	1375	46709	0.351416	0.112535	1.09738	-1.80006
C004470	butalbital	6	426	1372	46573	0.478103	0.213206	1.07212	-1.79098
C077793	candesartan cilexetil	1	203	1377	46796	0.167409	0.02345	1.19511	-1.78227
C044946	benazepril	6	424	1372	46575	0.480379	0.214215	1.07725	-1.7794
D000068438	brimonidine	1	196	1377	46803	0.173414	0.024287	1.23819	-1.74697
D013806	theophylline	1	193	1377	46806	0.176121	0.024665	1.25761	-1.73146
C501844	dimethicone	3	278	1375	46721	0.366679	0.117393	1.14533	-1.72649
D012841	simethicone	3	278	1375	46721	0.366679	0.117393	1.14533	-1.72649
D000069478	lisdexamfetamine	1	191	1377	46808	0.177972	0.024923	1.2709	-1.72099
D006919	hydroxyzine	20	1002	1358	45997	0.676071	0.432853	1.05595	-1.7207
D003078	colchicine	2	230	1376	46769	0.295557	0.073397	1.19015	-1.71506
D064750	rabeprazole	7	457	1371	46542	0.519983	0.246018	1.09904	-1.71268
D002990	clobetasol	4	322	1374	46677	0.422008	0.157197	1.13292	-1.71231
D015725	fluconazole	9	538	1369	46461	0.567735	0.293152	1.09951	-1.6787
D004025	dicyclomine	9	537	1369	46462	0.568804	0.293701	1.10159	-1.67309
D010672	phenytoin	1	181	1377	46818	0.187845	0.026298	1.34179	-1.66692
D011374	progesterone	1	181	1377	46818	0.187845	0.026298	1.34179	-1.66692
D000078785	mirtazapine	25	1187	1353	45812	0.713133	0.478133	1.06364	-1.65754
D000077557	ibandronic acid	2	219	1376	46780	0.310476	0.077079	1.2506	-1.64541
C569381	levomefolate	1	171	1377	46828	0.198873	0.027833	1.421	-1.60979
D005438	fludrocortisone	1	171	1377	46828	0.198873	0.027833	1.421	-1.60979
D005907	gliclazide	1	169	1377	46830	0.201235	0.028161	1.43798	-1.59797
D054199	pseudoephedrine	4	303	1374	46696	0.448653	0.167058	1.2049	-1.59018
D017292	doxazosin	6	392	1372	46607	0.519951	0.231755	1.16653	-1.58638
C003330	trospium	1	163	1377	46836	0.208669	0.029196	1.49142	-1.56164
C100146	trimethobenzamide	1	161	1377	46838	0.21127	0.029557	1.51012	-1.54924
D000111	acetylcysteine	1	161	1377	46838	0.21127	0.029557	1.51012	-1.54924
D000069605	olopatadine	1	159	1377	46840	0.213937	0.029928	1.5293	-1.53668
D001058	apomorphine	15	760	1363	46239	0.669561	0.400515	1.11934	-1.53
D000078330	oxcarbazepine	4	292	1374	46707	0.465664	0.173351	1.25089	-1.51598
D064704	levofloxacin	14	711	1364	46288	0.668209	0.392644	1.13717	-1.48615
D019355	calcium citrate	5	329	1373	46670	0.516584	0.213244	1.25143	-1.46316
D002211	capsaicin	2	192	1376	46807	0.354341	0.087891	1.42856	-1.45858
D002328	carisoprodol	8	455	1370	46544	0.59734	0.296307	1.20421	-1.4405
D009582	nitrofurantoin	8	455	1370	46544	0.59734	0.296307	1.20421	-1.4405
D002792	cholestyramine	1	140	1377	46859	0.24307	0.033975	1.739	-1.40886
D016712	mupirocin	3	231	1375	46768	0.441728	0.141246	1.38145	-1.40453
D015032	zinc	3	227	1375	46772	0.449551	0.143729	1.40609	-1.3742
D007099	imipramine	1	135	1377	46864	0.252099	0.035228	1.80407	-1.37235
D000078784	vortioxetine	1	134	1377	46865	0.253986	0.03549	1.81767	-1.36488
D014580	ursodeoxycholic acid	1	131	1377	46868	0.259819	0.036299	1.85972	-1.34216
D000077289	letrozole	1	129	1377	46870	0.263859	0.036859	1.88885	-1.32672
C007084	clindamycin phosphate	1	125	1377	46874	0.272325	0.038033	1.94993	-1.29511
D001623	betamethasone	1	125	1377	46874	0.272325	0.038033	1.94993	-1.29511
D000078262	rifaximin	1	123	1377	46876	0.276765	0.038648	1.98198	-1.27892
D003061	codeine	16	751	1362	46248	0.723429	0.43961	1.19049	-1.27391
D011803	quinine	3	209	1375	46790	0.488456	0.156068	1.52876	-1.23085
C515050	zopiclone	6	338	1372	46661	0.603718	0.268832	1.35577	-1.2226
D013999	timolol	4	250	1374	46749	0.544384	0.202429	1.46399	-1.20481
D000077334	zolpidem	69	2701	1309	44298	0.864508	0.676524	1.10473	-1.16385
D003022	clotrimazole	2	154	1376	46845	0.442134	0.109474	1.78566	-1.14593
D000069503	vilazodone	3	198	1375	46801	0.515713	0.164703	1.61479	-1.13712
D008795	metronidazole	8	406	1370	46593	0.670138	0.332176	1.35195	-1.11786
D002443	ceftriaxone	1	104	1377	46895	0.327461	0.045661	2.34842	-1.11065
D003348	cortisone	1	104	1377	46895	0.327461	0.045661	2.34842	-1.11065
D018967	risperidone	11	525	1367	46474	0.71232	0.39111	1.29733	-1.109
C495910	ramelteon	2	150	1376	46849	0.453963	0.112376	1.83387	-1.10867
D007660	ketoprofen	1	103	1377	46896	0.330647	0.046101	2.37149	-1.10096
D008691	methadone	5	279	1373	46720	0.609815	0.251432	1.47903	-1.09417
D000069582	eszopiclone	12	556	1366	46443	0.733797	0.413158	1.30327	-1.05617
C040972	saw palmetto extract	1	98	1377	46901	0.347554	0.048435	2.49395	-1.0511
D018020	lithium compound	3	186	1375	46813	0.549126	0.175278	1.72035	-1.02883
D009248	nadolol	1	91	1377	46908	0.374345	0.052128	2.68825	-0.976863
D013693	temazepam	19	808	1359	46191	0.799245	0.505511	1.26366	-0.958771
D009288	naproxen	37	1473	1341	45526	0.852766	0.612624	1.18704	-0.943875
D006024	glycopyrrolate	1	88	1377	46911	0.387131	0.053889	2.78109	-0.943297
D000068737	tolterodine	11	499	1367	46500	0.749854	0.411588	1.36613	-0.940623
D000077525	cefdinir	2	132	1376	46867	0.516065	0.127589	2.08735	-0.927842
D000069470	venlafaxine	52	2009	1326	44990	0.878205	0.663293	1.16275	-0.90698
C041226	terazosin	5	255	1373	46744	0.667552	0.275036	1.62025	-0.893308
D019274	botulinum toxin type A	4	211	1374	46788	0.645543	0.239701	1.73852	-0.865873
D002939	ciprofloxacin	18	753	1360	46246	0.812854	0.507749	1.3013	-0.863043
D010634	phenobarbital	2	126	1376	46873	0.540709	0.133616	2.18811	-0.862108
D064692	hyoscyamine	5	250	1373	46749	0.680976	0.280519	1.65311	-0.849137
D005702	galantamine	1	80	1377	46919	0.425917	0.059223	3.0631	-0.847913
C031621	ferrous fumarate	1	79	1377	46920	0.431317	0.059964	3.10242	-0.835331
C055085	calcipotriene	1	78	1377	46921	0.436856	0.060725	3.14276	-0.822589
C121345	desloratadine	2	122	1376	46877	0.558485	0.137959	2.26086	-0.816547
C555680	dulaglutide	1	77	1377	46922	0.442539	0.061505	3.18416	-0.809685
D003084	colestipol	1	77	1377	46922	0.442539	0.061505	3.18416	-0.809685
C093622	rizatriptan	6	285	1372	46714	0.716802	0.318771	1.61183	-0.805346
C437965	olmesartan	2	121	1376	46878	0.563113	0.139089	2.2798	-0.804926
D012254	ribavirin	2	121	1376	46878	0.563113	0.139089	2.2798	-0.804926
C040738	cefuroxime axetil	1	76	1377	46923	0.448372	0.062305	3.22666	-0.796613
D010862	pilocarpine	2	119	1376	46880	0.572601	0.141406	2.31866	-0.781399
D005424	flecainide	3	161	1375	46838	0.634733	0.202319	1.99134	-0.779213
D002216	captopril	1	73	1377	46926	0.466828	0.064836	3.36125	-0.756351
D002998	clonazepam	114	4159	1264	42840	0.929006	0.764957	1.12824	-0.742865
D008148	lovastatin	13	541	1365	46458	0.817851	0.470574	1.42141	-0.713027
D001712	biperiden	2	113	1376	46886	0.603082	0.148842	2.44358	-0.708404
D008776	methylprednisolone hemisuccinate	2	112	1376	46887	0.60848	0.150158	2.46572	-0.695869
D057985	multi-ingredient cold medication	2	112	1376	46887	0.60848	0.150158	2.46572	-0.695869
D001726	bisacodyl	9	385	1369	46614	0.795966	0.41012	1.54482	-0.674505
C028815	salmon calcitonin	1	67	1377	46932	0.508698	0.070566	3.66709	-0.670665
D003009	clorazepate dipotassium	1	67	1377	46932	0.508698	0.070566	3.66709	-0.670665
D011736	pyridoxine	1	66	1377	46933	0.516417	0.071621	3.72355	-0.655649
C011175	betamethasone dipropionate	1	65	1377	46934	0.524373	0.072708	3.78178	-0.640407
D000077430	nabumetone	6	263	1372	46736	0.777129	0.345359	1.7487	-0.609371
D012643	selenium	1	63	1377	46936	0.541043	0.074984	3.90385	-0.609215
D008775	methylprednisolone	14	561	1364	46438	0.849619	0.498565	1.44786	-0.599217
D007501	iron	2	103	1376	46896	0.661775	0.163135	2.68456	-0.577819
D015248	gemfibrozil	6	259	1372	46740	0.789198	0.350674	1.77611	-0.572027
C110422	magnesium citrate	1	58	1377	46941	0.587747	0.081349	4.24649	-0.526742
C105050	tegaserod	1	57	1377	46942	0.598071	0.082753	4.32235	-0.509408
D008278	magnesium sulfate	1	57	1377	46942	0.598071	0.082753	4.32235	-0.509408
C024989	coenzyme Q10	18	691	1360	46308	0.886975	0.553779	1.42065	-0.499051
D011433	propranolol	23	870	1355	46129	0.900002	0.592785	1.36644	-0.494541
C008192	isometheptene	1	56	1377	46943	0.608764	0.084207	4.40097	-0.491771
D002437	cefazolin	1	56	1377	46943	0.608764	0.084207	4.40097	-0.491771
D003898	desonide	1	55	1377	46944	0.619846	0.085713	4.48249	-0.473821
D000069438	ezetimibe	26	973	1352	46026	0.909677	0.613919	1.34792	-0.471854
D017985	dalteparin	1	54	1377	46945	0.631338	0.087274	4.56709	-0.455547
D002981	clindamycin	7	284	1371	46715	0.839844	0.395999	1.78116	-0.455034
D011112	polymyxin B	1	53	1377	46946	0.643263	0.088892	4.65494	-0.436937
D014212	tretinoin	1	53	1377	46946	0.643263	0.088892	4.65494	-0.436937
D000068576	interferon beta-1b	3	132	1375	46867	0.774661	0.246356	2.43591	-0.436823
D011405	propafenone	2	92	1376	46907	0.741074	0.182393	3.01103	-0.418937
C021650	hydrocortisone acetate	1	51	1377	46948	0.668518	0.092316	4.84117	-0.398655
D005947	glucose	1	51	1377	46948	0.668518	0.092316	4.84117	-0.398655
D002444	cefuroxime	3	128	1375	46871	0.798938	0.253975	2.51324	-0.383899
D000069349	linezolid	1	50	1377	46949	0.681903	0.094128	4.93997	-0.378957
D002857	chromium	1	50	1377	46949	0.681903	0.094128	4.93997	-0.378957
D013747	tetrabenazine	1	49	1377	46950	0.695834	0.096013	5.04289	-0.358868
D009661	nortriptyline	11	417	1367	46582	0.898889	0.49277	1.63971	-0.347564
D014222	triamcinolone acetonide	10	381	1368	46618	0.894422	0.476274	1.67969	-0.347028
D009640	norethindrone	4	162	1374	46837	0.841681	0.311664	2.27304	-0.340034
D005479	flurazepam	1	48	1377	46951	0.710346	0.097975	5.15018	-0.338372
D010109	oxymetazoline	1	48	1377	46951	0.710346	0.097975	5.15018	-0.338372
D020849	raloxifene	5	198	1373	46801	0.860775	0.35378	2.09433	-0.330479
D000068581	tadalafil	9	342	1369	46657	0.896871	0.461674	1.7423	-0.32126
C023842	lormetazepam	1	47	1377	46952	0.725475	0.100019	5.26214	-0.317452
C106783	naratriptan	1	47	1377	46952	0.725475	0.100019	5.26214	-0.317452
D002045	bupivacaine	1	47	1377	46952	0.725475	0.100019	5.26214	-0.317452
D004205	cromolyn sodium	1	47	1377	46952	0.725475	0.100019	5.26214	-0.317452
D001507	beclomethasone	7	268	1371	46731	0.890289	0.419559	1.88916	-0.302749
D024502	alpha-tocopherol	19	694	1359	46305	0.93283	0.589499	1.47612	-0.296946
C089750	zolmitriptan	2	84	1376	46915	0.811791	0.199514	3.30304	-0.29122
C030312	polycarbophil	2	82	1376	46917	0.831626	0.204308	3.38509	-0.257432
D000077266	moxifloxacin	4	155	1374	46844	0.879823	0.325612	2.37733	-0.252458
C050504	tianeptine	1	44	1377	46955	0.774988	0.106695	5.62918	-0.251967
D013752	tetracycline	1	44	1377	46955	0.774988	0.106695	5.62918	-0.251967
D014229	triazolam	3	117	1375	46882	0.874256	0.277577	2.75356	-0.229577
C085665	zaleplon	4	153	1374	46846	0.891362	0.329829	2.4089	-0.226729
D000070	acebutolol	1	42	1377	46957	0.811927	0.111664	5.90368	-0.205833
D010406	penicillin	1	42	1377	46957	0.811927	0.111664	5.90368	-0.205833
D001545	benserazide	61	2133	1317	44866	0.97425	0.750937	1.26397	-0.196394
D007052	ibuprofen	56	1959	1322	45040	0.973914	0.74257	1.27733	-0.191028
D005990	glycerol	1	41	1377	46958	0.831748	0.114325	6.0512	-0.181953
D009538	nicotine	5	184	1373	46815	0.926545	0.380496	2.25623	-0.168017
D017328	fosinopril	2	76	1376	46923	0.897395	0.220176	3.65761	-0.151016
D012601	scopolamine	2	75	1376	46924	0.90938	0.223063	3.70735	-0.132487
D006918	hydroxyurea	2	74	1376	46925	0.921688	0.226026	3.75845	-0.113716
D003894	desmopressin	2	73	1376	46926	0.934334	0.229069	3.81099	-0.094697
D019818	clavulanic acid	12	420	1366	46579	0.974252	0.547479	1.73371	-0.088708
D020909	acarbose	1	37	1377	46962	0.921745	0.126373	6.72308	-0.080378
D016651	lithium carbonate	8	280	1370	46719	0.974327	0.481498	1.97158	-0.072321
D000077583	quinapril	5	175	1373	46824	0.974384	0.3999	2.37415	-0.057111
D000078308	tiagabine	1	35	1377	46964	0.974458	0.133401	7.11817	-0.025503
D003687	dehydroepiandrosterone	2	69	1376	46930	0.988583	0.242107	4.03663	-0.015997
C014481	dihydrocodeine	1	34	1377	46965	1.00314	0.137216	7.33364	0.003089
D002753	chlorzoxazone	1	34	1377	46965	1.00314	0.137216	7.33364	0.003089
C060343	lercanidipine	2	68	1376	46931	1.00314	0.245601	4.09727	0.00437
D002506	cephalexin	16	543	1362	46456	1.00504	0.609542	1.65717	0.019718
D000527	prostaglandin E1	1	33	1377	46966	1.03356	0.141255	7.56253	0.032508
D014221	triamcinolone	7	235	1371	46764	1.01602	0.478174	2.15885	0.041344
D000077595	famciclovir	2	66	1376	46933	1.03358	0.2529	4.22418	0.04599
D008614	pethidine	3	97	1375	46902	1.05496	0.333966	3.33253	0.091178
D013409	sulfacetamide	1	31	1377	46968	1.10029	0.150091	8.06598	0.094033
D007213	indomethacin	5	163	1373	46836	1.04638	0.429061	2.5519	0.099686
D002707	chlordiazepoxide	3	96	1375	46903	1.06598	0.337392	3.36792	0.108856
C115647	eletriptan	4	129	1374	46870	1.05774	0.390476	2.86525	0.110406
D017963	azithromycin	20	664	1358	46335	1.02771	0.656556	1.60868	0.119568
D002955	leucovorin	4	128	1374	46871	1.06603	0.393489	2.88804	0.125739
D011530	protriptyline	1	30	1377	46969	1.13699	0.154937	8.34366	0.12625
D008825	miconazole	2	60	1376	46939	1.13709	0.277652	4.6568	0.178601
D014801	vitamin A	3	92	1375	46907	1.11242	0.351825	3.51731	0.181393
D004997	ethinyl estradiol	12	386	1366	46613	1.06084	0.595721	1.88911	0.200611
C017576	norgestimate	2	59	1376	46940	1.15638	0.282255	4.73766	0.201941
C093230	fexofenadine	28	919	1350	46080	1.03997	0.711281	1.52055	0.202216
C047508	rotigotine	28	915	1350	46084	1.04461	0.714435	1.52737	0.225156
D011324	primidone	10	317	1368	46682	1.07648	0.572292	2.02484	0.228612
D007336	isophane insulin	2	57	1376	46942	1.19701	0.291935	4.90807	0.249787
D008276	magnesium hydroxide	11	346	1367	46653	1.08499	0.59386	1.98231	0.265291
C014182	salsalate	1	26	1377	46973	1.31202	0.177908	9.67577	0.266397
D004966	conjugated estrogen	22	706	1356	46293	1.06383	0.693588	1.63172	0.283532
D001960	bromazepam	4	117	1374	46882	1.16652	0.429976	3.16478	0.302484
C053541	bicalutamide	2	54	1376	46945	1.26359	0.307765	5.18795	0.324672
D000584	amiloride	4	115	1374	46884	1.18686	0.437347	3.22087	0.336331
D002744	chlorpheniramine	3	83	1375	46916	1.23328	0.389284	3.90712	0.356394
D014223	triamterene	20	626	1358	46373	1.09099	0.696709	1.7084	0.3806
C431707	efinaconazole	1	23	1377	46976	1.48325	0.20016	10.9913	0.385797
D002974	clemastine	1	23	1377	46976	1.48325	0.20016	10.9913	0.385797
D015034	zinc oxide	1	23	1377	46976	1.48325	0.20016	10.9913	0.385797
D017291	clarithromycin	6	172	1372	46827	1.1906	0.526599	2.69185	0.419152
D000077152	olanzapine	14	425	1364	46574	1.12478	0.658681	1.92071	0.430709
D012276	ricin	7	202	1371	46797	1.18284	0.5557	2.51776	0.435669
D006854	hydrocortisone	12	359	1366	46640	1.14129	0.64048	2.03368	0.44838
D004949	estazolam	1	21	1377	46978	1.62458	0.218364	12.0865	0.473924
D014292	trimetazidine	1	21	1377	46978	1.62458	0.218364	12.0865	0.473924
D054709	lecithin	1	21	1377	46978	1.62458	0.218364	12.0865	0.473924
D015736	felodipine	4	107	1374	46892	1.27582	0.469539	3.46661	0.477625
D004917	erythromycin	5	137	1373	46862	1.24566	0.509494	3.04551	0.481593
D006220	haloperidol	7	198	1371	46801	1.20684	0.56683	2.5695	0.487618
C011301	metaxalone	9	260	1369	46739	1.1818	0.606729	2.30195	0.491066
D016642	bupropion	67	2153	1311	44846	1.06452	0.829647	1.36587	0.491579
D010645	phentermine	5	136	1373	46863	1.25485	0.513192	3.06832	0.497637
D010076	oxazepam	7	197	1371	46802	1.21299	0.569683	2.58276	0.500763
D003891	desipramine	2	47	1376	46952	1.452	0.352332	5.98388	0.516177
D002220	carbamazepine	13	377	1365	46622	1.17777	0.675778	2.05266	0.577304
D014635	valproic acid	21	626	1357	46373	1.14638	0.739673	1.77673	0.611105
D000068877	imatinib	2	43	1376	46956	1.58721	0.384109	6.55865	0.638195
D004970	estrone	2	43	1376	46956	1.58721	0.384109	6.55865	0.638195
D008525	medroxyprogesterone	2	43	1376	46956	1.58721	0.384109	6.55865	0.638195
D012969	sodium fluoride	2	43	1376	46956	1.58721	0.384109	6.55865	0.638195
C013434	delorazepam	1	17	1377	46982	2.00701	0.266897	15.0922	0.676777
D019207	beta-carotene	1	16	1377	46983	2.13249	0.282594	16.092	0.734421
D000069445	atomoxetine	4	93	1374	46906	1.46831	0.538927	4.00044	0.751144
D017308	etodolac	6	148	1372	46851	1.38438	0.610951	3.13691	0.779339
D014810	vitamin E	1	14	1377	46985	2.43723	0.320255	18.548	0.860356
D005473	fluoxetine	59	1788	1319	45211	1.13105	0.867698	1.47434	0.91064
D013759	dronabinol	6	139	1372	46860	1.4743	0.649966	3.34409	0.928961
D014299	trimipramine	1	13	1377	46986	2.62477	0.343111	20.0793	0.929568
D016666	fluvoxamine	3	59	1375	46940	1.73584	0.543477	5.54418	0.93082
D000069056	lurasidone	6	136	1372	46863	1.50691	0.664099	3.41935	0.980885
D009966	orphenadrine	4	82	1374	46917	1.66567	0.60968	4.55069	0.995023
C084711	agomelatine	2	33	1376	46966	2.06862	0.495874	8.6296	0.997462
C417083	peginterferon alfa-2b	2	33	1376	46966	2.06862	0.495874	8.6296	0.997462
D009638	norepinephrine	1	12	1377	46987	2.84356	0.369472	21.8848	1.00371
D002233	carbocysteine	3	56	1375	46943	1.82895	0.57177	5.85034	1.01769
D042724	esterified estrogen	2	32	1376	46967	2.13331	0.510731	8.9108	1.03879
D008911	minocycline	5	106	1373	46893	1.61102	0.655925	3.95684	1.04016
C409045	almotriptan	2	31	1376	46968	2.20218	0.526504	9.21091	1.08133
D004061	diflunisal	1	11	1377	46988	3.10213	0.40021	24.0454	1.08352
D007372	interferon	1	11	1377	46988	3.10213	0.40021	24.0454	1.08352
D003024	clozapine	15	384	1363	46615	1.33595	0.795311	2.2441	1.09454
D013831	thiamine	4	76	1374	46923	1.7974	0.656688	4.91962	1.14137
D016912	levonorgestrel	5	100	1373	46899	1.7079	0.69453	4.19987	1.16597
D001590	benztropine	8	175	1370	46824	1.56243	0.767651	3.18006	1.23073
D007654	ketoconazole	9	202	1369	46797	1.52302	0.77943	2.97601	1.2309
D000658	amoxicillin	35	965	1343	46034	1.24321	0.883471	1.74942	1.2491
D000077867	tolcapone	5	96	1373	46903	1.77922	0.722887	4.37913	1.25384
C544478	flavocoxid	1	9	1377	46990	3.79166	0.480027	29.9497	1.26398
D011343	procaine	1	9	1377	46990	3.79166	0.480027	29.9497	1.26398
D011441	propylthiouracil	1	9	1377	46990	3.79166	0.480027	29.9497	1.26398
D020911	ketorolac tromethamine	9	198	1369	46801	1.55392	0.795016	3.03726	1.28911
D000077431	oxaprozin	3	47	1375	46952	2.17959	0.67756	7.01136	1.30701
C014477	diflorasone diacetate	1	8	1377	46991	4.2657	0.533137	34.1305	1.36719
C106791	telithromycin	1	8	1377	46991	4.2657	0.533137	34.1305	1.36719
D003042	cocaine	1	8	1377	46991	4.2657	0.533137	34.1305	1.36719
D013888	thiothixene	1	8	1377	46991	4.2657	0.533137	34.1305	1.36719
C522667	Asenapine	4	67	1374	46932	2.03924	0.742539	5.60036	1.38247
D009271	naltrexone	7	139	1371	46860	1.72127	0.804068	3.68471	1.39844
D000086	acetazolamide	4	64	1374	46935	2.13496	0.776363	5.87105	1.46954
D002077	butorphanol	2	21	1376	46978	3.25152	0.761632	13.8812	1.5923
C030298	malic acid	1	6	1377	46993	5.68785	0.68428	47.2783	1.60887
C449219	norelgestromin	1	6	1377	46993	5.68785	0.68428	47.2783	1.60887
D008656	mestranol	1	6	1377	46993	5.68785	0.68428	47.2783	1.60887
D010665	phenylpropanolamine	1	6	1377	46993	5.68785	0.68428	47.2783	1.60887
D004294	domperidone	24	584	1354	46415	1.40876	0.933261	2.12654	1.63124
D002230	carbidopa	283	8832	1095	38167	1.11687	0.978037	1.2754	1.63208
C005245	tetrazepam	2	20	1376	46979	3.41417	0.797217	14.6216	1.65462
C007630	estradiol cypionate	1	5	1377	46994	6.82556	0.796868	58.4643	1.75278
D002606	charcoal	1	5	1377	46994	6.82556	0.796868	58.4643	1.75278
C051752	nefazodone	3	35	1375	46964	2.92763	0.899304	9.53069	1.78376
C025698	selenium sulfide	2	18	1376	46981	3.79368	0.879376	16.3662	1.78766
D011352	procyclidine	2	17	1376	46982	4.01693	0.92714	17.4038	1.85887
D000536	aluminum hydroxide	12	234	1366	46765	1.75564	0.980409	3.14386	1.89344
C004651	valpromide	1	4	1377	46995	8.53214	0.952979	76.3892	1.91694
D000068882	paliperidone	6	89	1372	46910	2.30501	1.00667	5.27788	1.97572
D002997	clomipramine	5	68	1373	46931	2.51334	1.0119	6.24254	1.98549
D000068677	sildenafil	27	624	1351	46375	1.48528	1.00657	2.19166	1.99298
D004074	digitoxin	2	15	1376	46984	4.55271	1.0401	19.9281	2.01219
D002710	chlorhexidine	6	86	1372	46913	2.38557	1.0409	5.4673	2.05474
D006820	hyaluronic acid	4	45	1374	46954	3.03762	1.09094	8.45796	2.12659
C001671	magnesium trisilicate	6	78	1372	46921	2.63069	1.1447	6.04573	2.27832
D003533	cyproheptadine	4	41	1374	46958	3.33426	1.19263	9.32168	2.29583
D003519	cyclopentolate	1	2	1377	46997	17.065	1.5464	188.317	2.31585
C092292	ziprasidone	11	183	1367	46816	2.05858	1.11759	3.79184	2.31674
D000077734	gatifloxacin	3	24	1375	46975	4.27046	1.28438	14.1989	2.36829
D017135	desogestrel	3	24	1375	46975	4.27046	1.28438	14.1989	2.36829
C028457	cyamemazine	2	11	1376	46988	6.20877	1.37485	28.0386	2.37387
D002746	chlorpromazine	5	56	1373	46943	3.05269	1.22093	7.6326	2.38694
D014031	tobramycin	7	93	1371	46906	2.57517	1.19227	5.5621	2.4076
D010546	perphenazine	3	23	1375	46976	4.45622	1.33638	14.8595	2.4319
D000077291	terbinafine	8	112	1370	46887	2.44458	1.19074	5.01868	2.4357
D017258	medroxyprogesterone acetate	7	91	1371	46908	2.63188	1.21781	5.68793	2.46116
D016595	misoprostol	8	110	1370	46889	2.48913	1.21192	5.11237	2.48342
D000077555	methylprednisolone acetate	4	34	1374	46965	4.02132	1.42501	11.348	2.62914
C010038	azelaic acid	3	19	1375	46980	5.39483	1.59455	18.2523	2.71031
D010894	piroxicam	8	100	1370	46899	2.73863	1.33017	5.63844	2.73435
D000547	amantadine	89	2262	1289	44737	1.36556	1.09707	1.69977	2.78939
D012293	rifampin	6	61	1372	46938	3.36505	1.45227	7.79714	2.83032
D000077443	acamprosate	2	7	1376	46992	9.75747	2.02511	47.0139	2.83956
D017373	cyproterone acetate	2	7	1376	46992	9.75747	2.02511	47.0139	2.83956
D000077465	cabergoline	14	217	1364	46782	2.21275	1.28543	3.80904	2.86612
D007980	levodopa	365	10826	1013	36173	1.20393	1.06612	1.35955	2.99223
D001414	bacitracin	6	54	1372	46945	3.80183	1.63285	8.85196	3.09711
D003899	desoximetasone	2	5	1376	46994	13.661	2.64804	70.4764	3.12331
D008152	loxapine	3	14	1375	46985	7.32234	2.10183	25.5095	3.12647
C037815	terconazole	4	23	1374	46976	5.94595	2.05352	17.2165	3.28654
C007734	flunisolide	6	48	1372	46951	4.27761	1.82758	10.0121	3.34977
D000077403	orlistat	5	34	1373	46965	5.03031	1.96436	12.8815	3.36733
D008803	mianserin	6	47	1372	46952	4.36871	1.86464	10.2356	3.39435
C058254	sibutramine	2	3	1376	46996	22.7694	3.80147	136.38	3.42219
D002594	cetylpyridinium	3	11	1375	46988	9.31993	2.59713	33.4451	3.42401
D004977	ethambutol	4	20	1374	46979	6.83828	2.33418	20.0336	3.50568
D012701	serotonin	2	2	1376	46997	34.1548	4.80747	242.654	3.52958
D008620	meprobamate	3	8	1375	46991	12.8157	3.39622	48.3605	3.76452
C031967	rasagiline	86	1930	1292	45069	1.55438	1.24371	1.94265	3.87711
C081732	iloperidone	4	15	1374	46984	9.11868	3.02245	27.5109	3.92321
D007538	isoniazid	6	31	1372	46968	6.62579	2.75976	15.9076	4.23178
D017374	paroxetine	61	1157	1317	45842	1.83516	1.41042	2.38781	4.52042
D011222	prazepam	5	16	1373	46983	10.6935	3.91182	29.2322	4.61847
D010404	penicillin V	9	56	1369	46943	5.51089	2.72046	11.1635	4.73871
D014282	trihexyphenidyl	28	358	1350	46641	2.70215	1.83243	3.98466	5.01623
D000068180	aripiprazole	43	664	1335	46335	2.24765	1.64329	3.07428	5.06846
D011431	propoxyphene	28	344	1350	46655	2.81296	1.9065	4.1504	5.21151
D001971	bromocriptine	14	108	1364	46891	4.45635	2.54717	7.79652	5.23627
C406224	valdecoxib	11	34	1367	46965	11.1153	5.61996	21.984	6.92132
D012642	selegiline	69	976	1309	46023	2.48562	1.9353	3.19243	7.1311
D010891	piribedil	14	52	1364	46947	9.26655	5.12336	16.7603	7.36376
D000069058	vardenafil	17	80	1361	46919	7.32571	4.3283	12.3988	7.41737
C071192	entacapone	158	2950	1220	44049	1.9338	1.63171	2.29182	7.60978
D010479	pergolide	29	184	1349	46815	5.46957	3.68357	8.12153	8.42467
C116926	rofecoxib	22	100	1356	46899	7.60898	4.78089	12.11	8.5592
