# Supplementary material for: Amelioration of obsessive-compulsive disorder by intracellular acidification of cortical neurons with a proton pump inhibitor
Source: Transl Psychiatry. 2024 Jan 16;14:27. doi: 10.1038/s41398-024-02731-3 (PMC10791614; doi:10.1038/s41398-024-02731-3)
Supplement: Supplementary file 4 — Statistical information [file 41398_2024_2731_MOESM4_ESM.xlsx]

## Sheet: Sheet1
Figure	n per group	statistical tests	p-values	post hoc test
1D	Control = 10,614,843; PPI = 774,811	Chi-square test	x2(1) = 38.1	na
2B	Control = 5; QNP = 4	Unpaired t-test	t(7) = 12.5	na
2D	VEH = 10; LPZ (10 mg/kg) = 4; LPZ (100 mg/kg) = 8	Two-way repeated-measures ANOVA	LPZ (F2, 19 = 4.21, P = 0.031), time (F2, 38 = 9.58, P < 0.001), interaction (F4, 38 = 5.84, P < 0.001)	Sidak's multiple comparisons test
2E	VEH = 10; VPZ (10 mg/kg) = 5; VPZ (30 mg/kg) = 6; VPZ (100 mg/kg) = 7	Two-way repeated-measures ANOVA	VPZ (F3, 24 = 12.9, P < 0.001), time (F2, 48 = 13.4, P < 0.001), interaction (F6, 48 = 5.07, P < 0.001)	Sidak's multiple comparisons test
2G	Control = 4; QNP = 8	Two-way repeated-measures ANOVA	QNP (F1, 10 = 175, P < 0.001), VPZ (F1,10 = 9.71, P = 0.011), interaction (F1, 10 = 7.46, P < 0.021)	Sidak's multiple comparisons test
2H	18 (Control = 8; QNP = 10)	Linear regression analysis	r2 = 0.561, F1, 14 = 17.88, P = 0.001	na
2I	6	Paired t-test	t(5) = 1.60	na
3B	Control + Water = 10; Control + Cit = 8; QNP + Water = 8; QNP + Cit = 6	Two-way repeated-measures ANOVA	Treatment (F3, 28 = 3.12, P = 0.042), session (F8, 224 = 97.7, P < 0.001), interaction (F24, 224 = 2.41, P < 0.001)	Sidak's multiple comparisons test
3D	Control + Water = 10; Control + Cit = 8; QNP + Water = 8; QNP + Cit = 6	Three-way repeated-measures ANOVA	QNP (F1, 27 = 0.103, P = 0.751), Cit (F1, 27 = 1.03, P =0.320), session (F1, 27 = 119, P < 0.001), QNP x Cit (F1, 27 = 8.78, P = 0.006), QNP x session (F1, 27 = 0.301, P =0.588), Cit x session (F1, 27 = 2.99, P = 0.955), QNP x Cit x session (F1, 27 = 23.1, P < 0.001)	Holm-Sidak's multiple comparisons test
3E	Control + Water = 10; Control + Cit = 8; QNP + Water = 8; QNP + Cit = 6	Two-way repeated-measures ANOVA	QNP (F1, 28 = 0.523, P = 0.476), Cit (F1, 28 = 1.18, P =0.287), interaction (F1, 28 = 11.9, P = 0.002),	Sidak's multiple comparisons test
3F	Control + Water = 10; Control + Cit = 8; QNP + Water = 8; QNP + Cit = 6	Two-way repeated-measures ANOVA	V: QNP (F1, 28 = 1.12, P = 0.299), Cit (F1, 28 = 0.166, P =0.687), interaction (F1, 28 = 0.007, P = 0.936), DV: QNP (F1, 28 = 0.134, P = 0.717), Cit (F1, 28 = 0.248, P =0.623), interaction (F1, 28 = 0.006, P = 0.938),	Sidak's multiple comparisons test
3H	Control VEH → VPZ = 6; Control VPZ → VEH = 5; QNP VEH → VPZ = 6; QNP VPZ → VEH = 7	Two-way repeated-measures ANOVA	Treatment (F3, 20 = 1.17, P = 0.345), session (F9, 180 = 90.6, P < 0.001), interaction (F27, 180 = 0.598, P = 0.942)	Sidak's multiple comparisons test
3J	Control + VEH = 11; Control + VPZ = 11; QNP + VEH = 13; QNP + VPZ = 13	Three-way repeated-measures ANOVA	QNP (F1, 21 = 0.451, P = 0.509), VPZ (F1, 21 = 0.054, P = 0.819), session (F1, 21 = 19.5, P < 0.001), QNP x VPZ (F1, 21 = 3.48, P = 0.076), QNP x session (F1, 21 = 0.482, P =0.076), VPZ x session (F1, 21 = 1.90, P = 0.183), QNP x VPZ x session (F1, 21 = 2.44, P = 0.133)	Holm-Sidak's multiple comparisons test
3K	Control + VEH = 11; Control + VPZ = 11; QNP + VEH = 13; QNP + VPZ = 13	Two-way repeated-measures ANOVA	QNP (F1, 22 = 0.225, P = 0.640), VPZ (F1, 22 = 5.83, P =0.025), interaction (F1, 22 = 2.30, P = 0.144),	Sidak's multiple comparisons test
3L	Control + VEH = 11; Control + VPZ = 11; QNP + VEH = 13; QNP + VPZ = 13	Two-way repeated-measures ANOVA	V: QNP (F1, 22 = 2.80, P = 0.109), VPZ (F1, 22 = 0.501, P =0.487), interaction (F1, 22 = 1.87, P = 0.186), DV: QNP (F1, 22 = 2.10, P = 0.162), VPZ (F1, 22 = 0.419, P =0.524), interaction (F1, 22 = 0.419, P = 0.524),	Sidak's multiple comparisons test
4C	Control + VEH = 4; Control + VPZ = 5; QNP + VEH = 4; QNP + VPZ = 4	Two-way repeated-measures ANOVA	QNP (F1, 13 = 6.65, P = 0.023), VPZ (F1, 13 = 9.31, P =0.009), interaction (F1, 13 = 3.33, P = 0.091),	Tukey multiple comparisons test
4E	8	Two-way repeated-measures ANOVA	Current (F5, 35 = 98.1, P < 0.001), VPZ (F1, 7 = 0.119, P =0.741), interaction (F5, 35 = 1.11, P = 0.373),	Sidak's multiple comparisons test
4F	8	Paired t-test	t(7) = 1.14	na
4G	11	Two-way repeated-measures ANOVA	Current (F5, 50 = 62.7, P < 0.001), VPZ (F1, 10 = 0.850, P =0.378), interaction (F5, 50 = 6.83, P < 0.001),	Sidak's multiple comparisons test
4H	11	Paired t-test	t(10) = 0.512	na
4J	7	One-way repeated-measures ANOVA	F3, 24 = 1.46	na
5B	VEH = 5; VPZ = 7	Unpaired t-test	t(10) = 2.87	na
5D	10 per group	Two-way repeated-measures ANOVA	Current (F5, 90 = 112, P < 0.001), pH (F1, 18 = 5.12, P =0.036), interaction (F5, 90 = 4.93, P < 0.001),	Sidak's multiple comparisons test
5E	10 per group	Unpaired t-test	t(18) = 0.018	na
5G	NC = 9; KD = 11	Unpaired t-test	t(18) = 12.5	na
5H	NC = 10; KD = 15	Unpaired t-test	t(23) = 2.28	na
5I	8 per group	Two-way repeated-measures ANOVA	Current (F3, 42 = 123, P < 0.001), KD (F1, 14 = 7.98, P =0.014), interaction (F3, 42 = 3.79, P = 0.017),	Sidak's multiple comparisons test
5J	8 per group	Unpaired t-test	t(14) = 1.03	na
6B	10	Two-way repeated-measures ANOVA	Current (F5, 45 = 228, P < 0.001), VPZ (F1, 9 = 2.89, P =0.123), interaction (F5, 45 = 4.56, P = 0.002),	Sidak's multiple comparisons test
6C	10	Paired t-test	t(9) = 3.06	na
6D	8	Two-way repeated-measures ANOVA	Current (F5, 35 = 71.0, P < 0.001), VPZ (F1, 7 = 6.86, P =0.035), interaction (F5, 35 = 5.94, P < 0.001),	Sidak's multiple comparisons test
6E	8	Paired t-test	t(7) = 4.08	na
